# Supplementary material for: Comparative Phenotypic, Proteomic, and Phosphoproteomic Analysis Reveals Different Roles of Serine/Threonine Phosphatase and Kinase in the Growth, Cell Division, and Pathogenicity of Streptococcus suis
Source: Microorganisms. 2021 Nov 26;9(12):2442. doi: 10.3390/microorganisms9122442 (PMC8707513; doi:10.3390/microorganisms9122442)
Supplement: Supplementary file 1 [file microorganisms-09-02442-s001.zip]

Archive with 5 entries (5 files):
- Supplementary Figures.pdf
- Table S1.pdf
- Table S2.pdf
- Table S3.xlsx
- Table S4.xlsx
