# Supplementary material for: Comparative Phenotypic, Proteomic, and Phosphoproteomic Analysis Reveals Different Roles of Serine/Threonine Phosphatase and Kinase in the Growth, Cell Division, and Pathogenicity of Streptococcus suis
Source: Microorganisms. 2021 Nov 26;9(12):2442. doi: 10.3390/microorganisms9122442 (PMC8707513; doi:10.3390/microorganisms9122442)
Supplement: Supplementary file 1 [file microorganisms-09-02442-s001.zip › Table S3.xlsx]

## Sheet: Table S1
Table S1. The differentially expressed proteins in ∆stp and ∆stk compared with WT.
∆stp/WT
Protein accession	Protein description	Gene name	STP/WT Ratio	Regulated Type	STP/WT P value	MW [kDa]	WT.WT_3	WT.WT_1	WT.WT_2	STP.STP_3	STP.STP_1	STP.STP_2	Subcellular localization	COG category
NZ_CP020863.1_prot_WP_002942806.1_1567	CsbD family protein	-	0.576	Down	2.2541e-06	7.5354	1.245	1.236	1.293	0.729	0.712	0.731	Cytoplasmic	[K] Transcription
NZ_CP020863.1_prot_WP_002937767.1_1704	dihydrolipoamide acetyltransferase	pdhC	0.661	Down	2.0853e-06	48.861	1.12	1.143	1.157	0.759	0.742	0.758	Cytoplasmic	[C] Energy production and conversion
NZ_CP020863.1_prot_WP_012774965.1_303	glycosyltransferase family 2 protein	-	0.576	Down	0.042824	34.565	1.044	1.006	1.038	0.65	0.669	0.46	other	[G] Carbohydrate transport and metabolism
NZ_CP020863.1_prot_WP_002935444.1_655	4-hydroxy-tetrahydrodipicolinate synthase	dapA	0.651	Down	7.5737e-05	34.042	1.257	1.22	1.27	0.845	0.811	0.782	Cytoplasmic	[E] Amino acid transport and metabolism
NZ_CP020863.1_prot_WP_012775223.1_1274	BlpT protein, fusion OS=Streptococcus suis OX=1307 GN=ELX55_07065	BlpT	0.574	Down	0.00167614	12.795	1.346	1.436	1.655	0.906	0.853	0.786	Cytoplasmic	[S] Function unknown
NZ_CP020863.1_prot_WP_012027850.1_1827	bifunctional glutamate--cysteine ligase GshA/glutathione synthetase GshB	gshA	0.663	Down	1.67761e-05	83.154	1.137	1.148	1.129	0.747	0.777	0.739	Cytoplasmic	[H] Coenzyme transport and metabolism
NZ_CP020863.1_prot_WP_012775130.1_916	rhodanese-like domain-containing protein	-	0.63	Down	0.0158585	11.775	1.421		1.399	0.94		0.836	Extracellular	[P] Inorganic ion transport and metabolism
NZ_CP020863.1_prot_WP_002936568.1_122	DUF1033 family protein	-	0.492	Down	0.00131603	14.611	1.642	1.475	1.527	0.648	0.862	0.776	Cytoplasmic	[S] Function unknown
NZ_CP020863.1_prot_WP_012775168.1_1047	GntP family permease	-	0.619	Down	0.00023725	46.361	1.214	1.141	1.206	0.703	0.783	0.718	other	[EG] Amino acid transport and metabolism, Carbohydrate transport and metabolism
NZ_CP020863.1_prot_WP_002935693.1_1382	Isoleucyl-tRNA synthetase, putative OS=Streptococcus suis T15 OX=1340847 GN=T15_1519	-	0.608	Down	1.94928e-05	6.7906	1.369	1.333	1.401	0.834	0.853	0.809	Extracellular	[S] Function unknown
NZ_CP020863.1_prot_WP_012027584.1_1543	YSIRK-type signal peptide-containing protein	-	0.608	Down	0.00027979	80.619	1.332	1.506	1.421	0.839	0.9	0.849	other	[S] Function unknown
NZ_CP020863.1_prot_WP_012027651.1_1613	Putative membrane protein OS=Streptococcus suis (strain BM407) OX=568814 GN=SSUBM407_1620	-	0.262	Down	1.85695e-05	29.95	1.536	1.599	1.647	0.458	0.384	0.409	other	[S] Function unknown
NZ_CP020863.1_prot_WP_012028292.1_1155	ABC transporter substrate-binding protein	-	0.625	Down	0.021224	33.046	1.371	1.226		0.778	0.845		Cytoplasmic	[S] Function unknown
NZ_CP020863.1_prot_WP_011922030.1_423	isopeptide-forming domain-containing fimbrial protein	-	0.586	Down	3.1771e-06	51.053	1.508	1.539	1.538	0.897	0.871	0.92	other	[M] Cell wall/membrane/envelope biogenesis
NZ_CP020863.1_prot_WP_012775059.1_688	YSIRK-type signal peptide-containing protein	mrp	0.561	Down	1.1984e-08	135.79	1.567	1.576	1.586	0.88	0.889	0.886	other	[N] Cell motility
NZ_CP020863.1_prot_WP_012027346.1_1296	ABC transporter ATP-binding protein	steB	0.536	Down	0.00182386	65.401	1.411	1.518	1.536	0.793	0.8	0.799	other	[V] Defense mechanisms
NZ_CP020863.1_prot_WP_011922059.1_459	biotin transporter BioY	bioY	0.566	Down	0.00035897	18.932	1.148	1.184	1.112	0.664	0.591	0.693	other	[S] Function unknown
NZ_CP020863.1_prot_WP_012774913.1_148	M13 family metallopeptidase	pepO	0.537	Down	9.5693e-07	74.493	1.389	1.406	1.415	0.774	0.739	0.749	Cytoplasmic	[O] Post-translational modification, protein turnover, and chaperones
NZ_CP020863.1_prot_WP_012027557.1_1515	DEAD/DEAH box helicase	-	0.385	Down	0.013438	40.933	1.041	1.046	1.097	0.325	0.473	0.427	Cytoplasmic	[L] Replication, recombination and repair
NZ_CP020863.1_prot_WP_012775007.1_461	glutathione-disulfide reductase	GSR	0.647	Down	3.7591e-05	48.634	1.217	1.287	1.236	0.805	0.788	0.826	Cytoplasmic	[C] Energy production and conversion
NZ_CP020863.1_prot_WP_012775224.1_1275	thiol peroxidase	tpx	0.517	Down	0.00043773	17.863	1.498	1.391	1.634	0.786	0.831	0.723	Cytoplasmic	[O] Post-translational modification, protein turnover, and chaperones
NZ_CP020863.1_prot_WP_012027836.1_1812	nitroreductase family protein	-	0.283	Down	3.0474e-07	22.068	2.2	2.255	2.269	0.65	0.608	0.642	Cytoplasmic	[S] Function unknown
NZ_CP020863.1_prot_WP_012027978.1_1954	isopeptide-forming domain-containing fimbrial protein	-	0.461	Down	4.3814e-05	32.143	1.516	1.519	1.67	0.76	0.714	0.696	Extracellular	[S] Function unknown
NZ_CP020863.1_prot_WP_012028347.1_1297	ABC transporter ATP-binding protein	steA	0.503	Down	2.3048e-06	64.821	1.523	1.592	1.555	0.782	0.805	0.762	other	[V] Defense mechanisms
NZ_CP020863.1_prot_WP_012027829.1_1805	translation factor Sua5	-	0.641	Down	2.4262e-05	29.308	1.15	1.187	1.145	0.754	0.759	0.718	Cytoplasmic	[J] Translation, ribosomal structure and biogenesis
NZ_CP020863.1_prot_WP_004195223.1_366	cold-shock protein	cspA	0.328	Down	4.5302e-06	7.3931	1.147	1.169	1.127	0.35	0.397	0.384	Cytoplasmic	[K] Transcription
NZ_CP020863.1_prot_WP_011921782.1_183	YSIRK signal domain/LPXTG anchor domain surface protein	amyX	0.642	Down	0.000101583	61.275	1.41	1.429	1.323	0.869	0.886	0.918	other	[S] Function unknown
NZ_CP020863.1_prot_WP_011922180.1_588	glutathione S-transferase family protein	yqjG	0.502	Down	0.046257	36.27		1.634	1.451		0.664	0.885	Cytoplasmic	[K] Transcription
NZ_CP020863.1_prot_WP_002935466.1_681	VOC family protein	phnB	0.508	Down	0.0140169	16.455	1.462	1.71	1.926	0.875	0.865	0.851	Cytoplasmic	[E] Amino acid transport and metabolism
NZ_CP020863.1_prot_WP_012774956.1_281	transporter substrate-binding domain-containing protein	fliY	0.545	Down	2.5407e-06	31.812	1.38	1.334	1.368	0.724	0.763	0.737	other	[ET] Amino acid transport and metabolism, Signal transduction mechanisms
NZ_CP020863.1_prot_WP_012027176.1_1118	PTS system mannose/fructose/N-acetylgalactosamine-transporter subunit IIB	PTS-Aga-EIIB	0.552	Down	0.000163121	18.016	1.605	1.662	1.501	0.825	0.917	0.891	Cytoplasmic	[G] Carbohydrate transport and metabolism
NZ_CP020863.1_prot_WP_002935876.1_1237	glyoxalase/bleomycin resistance/extradiol dioxygenase family protein	gloA	0.565	Down	1.99685e-05	14.099	1.615	1.559	1.541	0.855	0.916	0.891	Cytoplasmic	[S] Function unknown
NZ_CP020863.1_prot_WP_012027739.1_1703	dihydrolipoyl dehydrogenase	DLD	0.653	Down	4.793e-07	62.196	1.162	1.133	1.153	0.745	0.753	0.755	Cytoplasmic	[C] Energy production and conversion
NZ_CP020863.1_prot_WP_012028272.1_1123	Putative sugar-phosphate isomerase OS=Streptococcus suis (strain BM407) OX=568814 GN=SSUBM407_0726	-	0.623	Down	6.1243e-05	23.384	1.634	1.553	1.539	0.974	1.017	0.951	Cytoplasmic	[G] Carbohydrate transport and metabolism
NZ_CP020863.1_prot_WP_012775220.1_1263	LPXTG cell wall anchor domain-containing protein	sao	0.581	Down	2.1787e-06	64.625	1.484	1.434	1.5	0.853	0.869	0.845	Extracellular	[U] Intracellular trafficking, secretion, and vesicular transport
NZ_CP020863.1_prot_WP_012027398.1_1347	dipeptidase PepV	-	1.533	Up	1.98641e-05	50.814	0.835	0.804	0.846	1.245	1.279	1.286	Cytoplasmic	[E] Amino acid transport and metabolism
NZ_CP020863.1_prot_WP_011922093.1_494	FAD-binding oxidoreductase	-	1.71	Up	6.1822e-05	40.999	0.772	0.783	0.746	1.255	1.302	1.378	Cytoplasmic	[E] Amino acid transport and metabolism
NZ_CP020863.1_prot_WP_011922616.1_257	bifunctional acetaldehyde-CoA/alcohol dehydrogenase	adhE	3.054	Up	1.127e-07	97.197	0.523	0.519	0.506	1.599	1.59	1.539	Cytoplasmic	[C] Energy production and conversion
NZ_CP020863.1_prot_WP_012774975.1_347	hypothetical protein	-	1.652	Up	6.3886e-07	22.38	0.745	0.741	0.766	1.239	1.248	1.234	Cytoplasmic	[S] Function unknown
NZ_CP020863.1_prot_WP_012775013.1_486	adenosine deaminase	add	1.58	Up	2.5286e-06	37.14	0.827	0.852	0.845	1.331	1.353	1.304	Cytoplasmic	[F] Nucleotide transport and metabolism
NZ_CP020863.1_prot_WP_011921999.1_389	YigZ family protein	-	1.889	Up	2.0401e-06	23.847	0.726	0.737	0.738	1.413	1.407	1.338	Cytoplasmic	[S] Function unknown
NZ_CP020863.1_prot_WP_009909619.1_553	MarR family transcriptional regulator	-	1.533	Up	0.000123685	17.01	0.793	0.864	0.795	1.25	1.271	1.237	Cytoplasmic	[K] Transcription
NZ_CP020863.1_prot_WP_012027684.1_1648	NCS2 family permease	pbuG	1.564	Up	6.3752e-05	50.76	0.919	0.919	0.895	1.482	1.43	1.362	other	[S] Function unknown
NZ_CP020863.1_prot_WP_011921858.1_256	alcohol dehydrogenase AdhP	adhP	1.844	Up	3.5134e-06	35.922	0.796	0.804	0.817	1.514	1.431	1.513	Cytoplasmic	[P] Inorganic ion transport and metabolism
NZ_CP020863.1_prot_WP_012775417.1_2033	23S rRNA (pseudouridine(1915)-N(3))-methyltransferase RlmH	rlmH	1.858	Up	1.67595e-05	18.131	0.733	0.784	0.745	1.391	1.375	1.436	Cytoplasmic	[J] Translation, ribosomal structure and biogenesis
NZ_CP020863.1_prot_WP_012027813.1_1790	GNAT family N-acetyltransferase	-	1.571	Up	0.00054129	20.111	0.894	0.901	0.861	1.291	1.387	1.495	other	[S] Function unknown
NZ_CP020863.1_prot_WP_011922387.1_791	membrane protein	-	9.191	Up	0.00027639	38.066	0.319	0.352	0.313	3.04	2.994	3.01	other	[S] Function unknown
NZ_CP020863.1_prot_WP_012775406.1_2000	flavocytochrome c	frdA	1.522	Up	1.63602e-05	52.408	0.932	0.925	0.964	1.403	1.444	1.446	other	[C] Energy production and conversion
NZ_CP020863.1_prot_WP_012775077.1_720	SAM-dependent methyltransferase	-	1.637	Up	0.0011037	28.544	0.789	0.766	0.726	1.118	1.33	1.287	Cytoplasmic	[L] Replication, recombination and repair
NZ_CP020863.1_prot_WP_012774931.1_221	acyl-CoA synthetase	fadD	1.503	Up	1.7502e-07	57.338	0.846	0.838	0.853	1.278	1.273	1.262	Cytoplasmic	[IQ] Lipid transport and metabolism, Secondary metabolites biosynthesis, transport, and catabolism
NZ_CP020863.1_prot_WP_011921653.1_32	phosphoribosylamine--glycine ligase	purD	1.603	Up	0.000117864	45.222	0.801	0.738	0.744	1.178	1.249	1.233	Cytoplasmic	[F] Nucleotide transport and metabolism
NZ_CP020863.1_prot_WP_004194850.1_1464	NUDIX hydrolase	nudF	1.502	Up	0.0049793	20.508	0.759	0.725	0.879	1.173	1.278	1.098	Cytoplasmic	[L] Replication, recombination and repair
NZ_CP020863.1_prot_WP_011921948.1_341	class I SAM-dependent methyltransferase	-	1.696	Up	1.55474e-05	28.464	0.834	0.821	0.839	1.366	1.456	1.409	Cytoplasmic	[Q] Secondary metabolites biosynthesis, transport, and catabolism
NZ_CP020863.1_prot_WP_012775092.1_780	hypothetical protein	-	1.637	Up	0.004502	33.854	0.85	0.866	0.772	1.322	1.195	1.556	Cytoplasmic	[S] Function unknown
NZ_CP020863.1_prot_WP_012027755.1_1724	GNAT family N-acetyltransferase	paiA	1.836	Up	0.0062789	19.681	0.769		0.73	1.432		1.32	Cytoplasmic	[M] Cell wall/membrane/envelope biogenesis
NZ_CP020863.1_prot_WP_012774993.1_414	ImmA/IrrE family metallo-endopeptidase	-	1.589	Up	2.8953e-07	44.683	0.845	0.825	0.835	1.317	1.327	1.337	Cytoplasmic	[E] Amino acid transport and metabolism
NZ_CP020863.1_prot_WP_012775074.1_714	alkylphosphonate utilization protein	phnA	1.536	Up	3.6989e-05	12.213	0.939	0.967	0.96	1.412	1.493	1.497	Cytoplasmic	[P] Inorganic ion transport and metabolism
NZ_CP020863.1_prot_WP_011922709.1_474	DUF4430 domain-containing protein	-	1.728	Up	3.8198e-06	13.618	0.942	0.93	0.975	1.611	1.632	1.677	Cytoplasmic	[S] Function unknown
NZ_CP020863.1_prot_WP_012027122.1_1062	HAD family hydrolase	-	1.636	Up	0.00045808	30.025	0.851	0.923	0.808	1.4	1.348	1.475	Cytoplasmic	[S] Function unknown
NZ_CP020863.1_prot_WP_011921656.1_35	hypothetical protein	utp11	1.674	Up	2.0971e-06	30.349	0.779	0.754	0.791	1.3	1.306	1.285	Cytoplasmic	[S] Function unknown
NZ_CP020863.1_prot_WP_011921893.1_291	DUF1349 domain-containing protein	-	1.606	Up	0.00195647	23.835	0.766	0.822	0.937	1.342	1.426	1.288	Cytoplasmic	[M] Cell wall/membrane/envelope biogenesis
NZ_CP020863.1_prot_WP_011922392.1_795	Hypothetical cytosolic protein OS=Streptococcus suis (strain 05ZYH33) OX=391295 GN=SSU05_0872	-	1.701	Up	1.1757e-08	62.82	0.769	0.771	0.774	1.304	1.311	1.321	Cytoplasmic	[S] Function unknown
NZ_CP020863.1_prot_WP_012027907.1_1881	homocysteine S-methyltransferase	mmuM	1.605	Up	0.000102871	34.941	0.953	0.898	0.93	1.417	1.546	1.501	Cytoplasmic	[E] Amino acid transport and metabolism
NZ_CP020863.1_prot_WP_012027344.1_1294	cholesterol-dependent cytolysin suilysin	sly	1.859	Up	0.0003761	54.85	0.792	0.871	0.828	1.574	1.404	1.653	other	[M] Cell wall/membrane/envelope biogenesis
NZ_CP020863.1_prot_WP_012027337.1_1286	dephospho-CoA kinase	coaE	1.505	Up	9.5537e-05	22.242	0.884	0.854	0.882	1.316	1.366	1.261	Cytoplasmic	[H] Coenzyme transport and metabolism
NZ_CP020863.1_prot_WP_012027682.1_1646	5-methyltetrahydropteroyltriglutamate--homocysteine S-methyltransferase	metE	1.732	Up	1.3227e-06	84.361	0.872	0.887	0.893	1.498	1.563	1.532	Cytoplasmic	[E] Amino acid transport and metabolism
NZ_CP020863.1_prot_WP_011922289.1_693	ABC-type phosphate transport system, ATPase component OS=Streptococcus suis (strain GZ1) OX=423211 GN=SSGZ1_0748	-	2.517	Up	0.00124274	30.987	0.664	0.456	0.501	1.323	1.336	1.421	Cytoplasmic	[S] Function unknown
NZ_CP020863.1_prot_WP_012027540.1_1496	queuosine transporter QueT	QueT	1.78	Up	0.0081589	19.178	0.803	0.604	0.743	1.107	1.25	1.47	other	[F] Nucleotide transport and metabolism
NZ_CP020863.1_prot_WP_011921818.1_219	GNAT family N-acetyltransferase	-	1.68	Up	0.0024219	24.957	0.833	0.771	0.981	1.449	1.52	1.374	Cytoplasmic	[M] Cell wall/membrane/envelope biogenesis
NZ_CP020863.1_prot_WP_012027989.1_1963	nucleotide pyrophosphohydrolase	-	1.562	Up	2.0945e-06	12.659	0.978	0.976	0.993	1.514	1.518	1.57	Cytoplasmic	[S] Function unknown
NZ_CP020863.1_prot_WP_012027162.1_1102	NADP-dependent isocitrate dehydrogenase	IDH1	2.038	Up	2.0081e-05	43.246	0.789	0.812	0.768	1.544	1.597	1.688	Cytoplasmic	[C] Energy production and conversion
NZ_CP020863.1_prot_WP_011922653.1_344	MerR family transcriptional regulator	-	1.807	Up	4.3869e-05	27.486	0.775	0.858	0.809	1.503	1.464	1.446	Cytoplasmic	[K] Transcription
NZ_CP020863.1_prot_WP_009910969.1_1935	metal ABC transporter ATP-binding protein	troB	1.89	Up	1.65651e-05	28.414	0.865	0.878	0.936	1.701	1.687	1.676	Cytoplasmic	[P] Inorganic ion transport and metabolism
NZ_CP020863.1_prot_WP_012028114.1_793	hypothetical protein	-	7.73	Up	4.1854e-05	14.603	0.46	0.336	0.335	2.793	2.966	2.984	Extracellular	[S] Function unknown
NZ_CP020863.1_prot_WP_012775030.1_573	Sapep family Mn(2+)-dependent dipeptidase	-	1.624	Up	2.6822e-08	48.75	0.794	0.782	0.791	1.281	1.284	1.279	Cytoplasmic	[E] Amino acid transport and metabolism
NZ_CP020863.1_prot_WP_012027025.1_961	galactose-6-phosphate isomerase subunit LacB	lacB	1.673	Up	0.00036028	18.985		1.059	1.047		1.776	1.748	Cytoplasmic	[G] Carbohydrate transport and metabolism
NZ_CP020863.1_prot_WP_012775006.1_460	cyclase family protein	-	1.97	Up	0.00063729	27.589	0.739	0.74	0.742	1.46	1.415	1.501	Cytoplasmic	[S] Function unknown
NZ_CP020863.1_prot_WP_011922388.1_792	Lipoprotein OS=Streptococcus suis OX=1307 GN=ERS132444_01416	-	7.656	Up	0.00030419	31.213	0.294	0.504	0.326	3.082	2.525	2.998	Extracellular	[S] Function unknown
NZ_CP020863.1_prot_WP_012027350.1_1300	ferrous iron transport protein B	feoB	2.802	Up	4.2952e-05	79.131	0.579	0.615	0.655	1.814	1.777	1.589	other	[P] Inorganic ion transport and metabolism
NZ_CP020863.1_prot_WP_012774978.1_350	ATP-dependent Clp protease ATP-binding subunit	clpL	3.287	Up	2.1615e-06	77.293	0.441	0.494	0.454	1.511	1.543	1.511	Cytoplasmic	[O] Post-translational modification, protein turnover, and chaperones
NZ_CP020863.1_prot_WP_012775230.1_1299	ferrous iron transport protein A	---	2.124	Up	0.0157242	17.422	0.918	0.661	0.54	1.225	1.481	1.795	Cytoplasmic	[P] Inorganic ion transport and metabolism
NZ_CP020863.1_prot_WP_012775062.1_691	glycerol-3-phosphate 1-O-acyltransferase PlsY	---	1.718	Up	0.0051971	23.14	0.857	0.642	0.697	1.311	1.323	1.139	other	[I] Lipid transport and metabolism
∆stk/WT
Protein accession	Protein description	Gene name	STK/WT Ratio	Regulated Type	STK/WT P value	MW [kDa]	WT.WT_3	WT.WT_1	WT.WT_2	STK.STK_3	STK.STK_1	STK.STK_2	Subcellular localization	COG category
NZ_CP020863.1_prot_WP_009909989.1_1019	Spx/MgsR family RNA polymerase-binding regulatory protein	spxA	0.587	Down	0.00072232	15.302	1.24	1.235	1.239	0.709	0.745	0.726	Cytoplasmic	[P] Inorganic ion transport and metabolism
NZ_CP020863.1_prot_WP_002935948.1_216	Cell division protein ZapA-like protein OS=Streptococcus suis (strain GZ1) OX=423211 GN=SSGZ1_0214	ZapA	0.559	Down	0.000116992	11.958	1.28	1.202	1.227	0.654	0.735	0.683	Cytoplasmic	[D] Cell cycle control, cell division, chromosome partitioning
NZ_CP020863.1_prot_WP_012774959.1_286	transcriptional repressor	perR	0.624	Down	0.000121142	17.396	1.131	1.093	1.157	0.684	0.742	0.683	Cytoplasmic	[P] Inorganic ion transport and metabolism
NZ_CP020863.1_prot_WP_002942369.1_1715	ribosome maturation factor RimP	rimP	0.594	Down	0.000104269	17.303	1.213	1.244	1.327	0.717	0.764	0.765	Cytoplasmic	[S] Function unknown
NZ_CP020863.1_prot_WP_012774965.1_303	glycosyltransferase family 2 protein	-	0.38	Down	0.0184579	34.565	1.044	1.006	1.038	0.298	0.402	0.473	other	[G] Carbohydrate transport and metabolism
NZ_CP020863.1_prot_WP_012027559.1_1517	lactoylglutathione lyase	gloA	0.633	Down	0.000120885	14.536	1.234	1.218	1.274	0.784	0.826	0.75	Cytoplasmic	[E] Amino acid transport and metabolism
NZ_CP020863.1_prot_WP_002938103.1_1141	hypothetical protein	-	0.654	Down	0.00024061	21.301	1.131	1.103	1.096	0.771	0.717	0.689	Cytoplasmic	[S] Function unknown
NZ_CP020863.1_prot_WP_012027605.1_1566	DNA starvation/stationary phase protection protein	dps	0.494	Down	2.323e-05	19.595	1.255	1.269	1.307	0.602	0.667	0.623	Cytoplasmic	[P] Inorganic ion transport and metabolism
NZ_CP020863.1_prot_WP_012774929.1_212	LysM peptidoglycan-binding domain-containing protein	-	0.499	Down	0.0107435	35.001	1.448	1.344		0.653	0.74		other	[S] Function unknown
NZ_CP020863.1_prot_WP_002939955.1_1891	dUTP diphosphatase	dut	0.662	Down	1.56659e-05	15.936	1.104	1.093	1.102	0.718	0.75	0.716	Cytoplasmic	[F] Nucleotide transport and metabolism
NZ_CP020863.1_prot_WP_002938072.1_1055	hypothetical protein	-	0.599	Down	1.8981e-06	11.947	1.344	1.284	1.328	0.79	0.783	0.796	Cytoplasmic	[S] Function unknown
NZ_CP020863.1_prot_WP_012027318.1_1268	CoA-binding protein	-	0.604	Down	3.6685e-05	16.446	1.097	1.069	1.107	0.673	0.674	0.63	Cytoplasmic	[S] Function unknown
NZ_CP020863.1_prot_WP_002941492.1_181	YbaB/EbfC family nucleoid-associated protein	-	0.657	Down	1.50191e-05	10.874	1.115	1.15	1.129	0.753	0.751	0.725	Extracellular	[S] Function unknown
NZ_CP020863.1_prot_WP_012775003.1_452	MerR family transcriptional regulator	-	0.624	Down	0.00094236	15.482	1.191	1.149	1.19	0.808	0.719	0.674	Cytoplasmic	[K] Transcription
NZ_CP020863.1_prot_WP_012775223.1_1274	BlpT protein, fusion OS=Streptococcus suis OX=1307 GN=ELX55_07065	BlpT	0.634	Down	0.004061	12.795	1.346	1.436	1.655	0.985	0.854	0.976	Cytoplasmic	[S] Function unknown
NZ_CP020863.1_prot_WP_012775258.1_1392	phosphoserine phosphatase SerB	serB	0.664	Down	0.00095696	22.953	1.142	1.193	1.261	0.849	0.791	0.746	Cytoplasmic	[T] Signal transduction mechanisms
NZ_CP020863.1_prot_WP_011921706.1_114	CopY/TcrY family copper transport repressor	copY	0.591	Down	1.61109e-05	18.158	1.338	1.411	1.36	0.829	0.804	0.796	Cytoplasmic	[K] Transcription
NZ_CP020863.1_prot_WP_012775130.1_916	rhodanese-like domain-containing protein	-	0.493	Down	0.00093544	11.775	1.421		1.399	0.681		0.709	Extracellular	[P] Inorganic ion transport and metabolism
NZ_CP020863.1_prot_WP_002936568.1_122	DUF1033 family protein	-	0.591	Down	8.0937e-05	14.611	1.642	1.475	1.527	0.923	0.916	0.905	Cytoplasmic	[S] Function unknown
NZ_CP020863.1_prot_WP_011921819.1_220	thioredoxin	trxA	0.533	Down	0.0028962	11.617	1.299	1.218	1.611	0.786	0.741	0.672	Cytoplasmic	[C]O Energy production and conversion, Post-translational modification, protein turnover, and chaperones
NZ_CP020863.1_prot_WP_011921874.1_271	ACT domain-containing protein	-	0.57	Down	3.9906e-05	9.5189	1.312	1.229	1.268	0.721	0.752	0.698	Cytoplasmic	[T] Signal transduction mechanisms
NZ_CP020863.1_prot_WP_012774944.1_250	LPXTG cell wall anchor domain-containing protein	-	0.664	Down	0.00054004	75.586	1.296	1.257	1.289	0.851	0.848	0.852	other	[S] Function unknown
NZ_CP020863.1_prot_WP_012775354.1_1828	LPXTG cell wall anchor domain-containing protein	-	0.521	Down	0.00035627	111.49	1.187	1.134	1.226	0.654	0.641	0.552	Extracellular	[S] Function unknown
NZ_CP020863.1_prot_WP_002938218.1_2004	CAAX amino protease family protein OS=Streptococcus suis OX=1307 GN=APQ97_11240	-	0.463	Down	0.00048167	9.798	1.284	1.36	1.4	0.713	0.594	0.567	Cytoplasmic	[S] Function unknown
NZ_CP020863.1_prot_WP_012775265.1_1418	flavodoxin	-	0.653	Down	0.00050119	16.474	1.195	1.26	1.114	0.745	0.794	0.792	Cytoplasmic	[C] Energy production and conversion
NZ_CP020863.1_prot_WP_002935368.1_611	arsenate reductase family protein	arsC	0.596	Down	0.000139386	13.227	1.23	1.269	1.253	0.723	0.716	0.799	Cytoplasmic	[P] Inorganic ion transport and metabolism
NZ_CP020863.1_prot_WP_012027988.1_1962	DUF3013 family protein	-	0.519	Down	5.9563e-05	17.995	1.244	1.218	1.257	0.689	0.611	0.632	Cytoplasmic	[S] Function unknown
NZ_CP020863.1_prot_WP_002941880.1_1988	class Ib ribonucleoside-diphosphate reductase assembly flavoprotein NrdI	nrdI	0.533	Down	1.73555e-05	17.115	1.294	1.297	1.248	0.665	0.67	0.712	Cytoplasmic	[F] Nucleotide transport and metabolism
NZ_CP020863.1_prot_WP_011921708.1_116	heavy-metal-associated domain-containing protein	copZ	0.392	Down	0.00026355	7.992	1.4	1.575	1.711	0.669	0.605	0.561	Cytoplasmic	[P] Inorganic ion transport and metabolism
NZ_CP020863.1_prot_WP_012775141.1_943	YSIRK-type signal peptide-containing protein	-	0.385	Down	0.00088269	212.46	1.369	1.359	1.378	0.545	0.538	0.498	Extracellular	[S] Function unknown
NZ_CP020863.1_prot_WP_012027584.1_1543	YSIRK-type signal peptide-containing protein	-	0.58	Down	0.0033571	80.619	1.332	1.506	1.421	0.958	0.777	0.735	other	[S] Function unknown
NZ_CP020863.1_prot_WP_012027471.1_1420	chorismate mutase	aroA	0.624	Down	7.8306e-05	10.545	1.197	1.177	1.152	0.727	0.769	0.703	Cytoplasmic	[E] Amino acid transport and metabolism
NZ_CP020863.1_prot_WP_012027859.1_1835	transcriptional regulator	ctsR	0.592	Down	1.68297e-05	17.385	1.183	1.251	1.204	0.722	0.702	0.731	Cytoplasmic	[K] Transcription
NZ_CP020863.1_prot_WP_012775215.1_1245	OsmC family protein	-	0.633	Down	0.000117045	13.986	1.141	1.134	1.154	0.764	0.718	0.689	Cytoplasmic	[O] Post-translational modification, protein turnover, and chaperones
NZ_CP020863.1_prot_WP_011922030.1_423	isopeptide-forming domain-containing fimbrial protein	-	0.594	Down	8.7809e-08	51.053	1.508	1.539	1.538	0.91	0.906	0.909	other	[M] Cell wall/membrane/envelope biogenesis
NZ_CP020863.1_prot_WP_012027860.1_1836	thiol reductase thioredoxin	-	0.475	Down	4.0416e-06	12.447	1.471	1.543	1.479	0.706	0.688	0.738	Cytoplasmic	[S] Function unknown
NZ_CP020863.1_prot_WP_002935001.1_798	putative DNA-binding protein	-	0.637	Down	5.5884e-05	13.278	1.146	1.128	1.159	0.718	0.763	0.707	Cytoplasmic	[S] Function unknown
NZ_CP020863.1_prot_WP_012775059.1_688	YSIRK-type signal peptide-containing protein	mrp	0.449	Down	2.011e-07	135.79	1.567	1.576	1.586	0.721	0.71	0.691	other	[N] Cell motility
NZ_CP020863.1_prot_WP_012027346.1_1296	ABC transporter ATP-binding protein	steB	0.644	Down	9.8083e-05	65.401	1.411	1.518	1.536	0.972	0.961	0.943	other	[V] Defense mechanisms
NZ_CP020863.1_prot_WP_074390297.1_1189	glucosaminidase	-	0.477	Down	4.4889e-05	16.325	1.266	1.385	1.365	0.676	0.62	0.621	Extracellular	[NU] Cell motility, Intracellular trafficking, secretion, and vesicular transport
NZ_CP020863.1_prot_WP_012775104.1_810	Antitoxin OS=Streptococcus suis OX=1307 GN=ELX55_00935	-	0.642	Down	0.0114356	9.3255	1.268	1.273		0.855	0.777		Cytoplasmic	[S] Function unknown
NZ_CP020863.1_prot_WP_011922709.1_474	DUF4430 domain-containing protein	-	0.583	Down	0.00057649	13.618	0.942	0.93	0.975	0.587	0.576	0.497	Cytoplasmic	[S] Function unknown
NZ_CP020863.1_prot_WP_002939360.1_62	IreB family regulatory phosphoprotein	-	0.591	Down	0.00028383	10.372	1.361	1.304	1.404	0.863	0.781	0.759	Cytoplasmic	[S] Function unknown
NZ_CP020863.1_prot_WP_002938891.1_1673	acyl carrier protein	acpP	0.658	Down	8.2773e-05	8.2861	1.333	1.307	1.229	0.836	0.86	0.851	Cytoplasmic	[IQ] Lipid transport and metabolism, Secondary metabolites biosynthesis, transport, and catabolism
NZ_CP020863.1_prot_WP_012027123.1_1063	SDR family NAD(P)-dependent oxidoreductase	kduD	0.654	Down	6.1061e-05	29.564	1.017	0.981	1.027	0.685	0.65	0.642	Cytoplasmic	IQ Lipid transport and metabolism, Secondary metabolites biosynthesis, transport, and catabolism
NZ_CP020863.1_prot_WP_012027907.1_1881	homocysteine S-methyltransferase	mmuM	0.665	Down	0.00021857	34.941	0.953	0.898	0.93	0.635	0.584	0.631	Cytoplasmic	[E] Amino acid transport and metabolism
NZ_CP020863.1_prot_WP_002936627.1_93	translation initiation factor IF-1	infA	0.639	Down	0.0081819	8.2265	1.233	1.241	1.246	0.786	0.739	0.851	Cytoplasmic	[J] Translation, ribosomal structure and biogenesis
NZ_CP020863.1_prot_WP_011922106.1_507	TetR/AcrR family transcriptional regulator	-	0.583	Down	0.000155892	15.745	1.188	1.174	1.14	0.696	0.633	0.714	Extracellular	[K] Transcription
NZ_CP020863.1_prot_WP_009909463.1_439	NUDIX domain-containing protein	mutT	0.621	Down	0.0065249	17.978	1.119	1.116	1.105	0.663	0.666	0.746	Cytoplasmic	[L] Replication, recombination and repair
NZ_CP020863.1_prot_WP_012027277.1_1229	VOC family protein	yaeR	0.651	Down	3.4839e-06	14.891	1.103	1.127	1.096	0.709	0.737	0.719	Cytoplasmic	[E] Amino acid transport and metabolism
NZ_CP020863.1_prot_WP_012028411.1_1461	pyridoxamine kinase	pdxK	0.575	Down	0.0045615	30.936	1.217	1.288	1.461	0.859	0.77	0.651	Cytoplasmic	[H] Coenzyme transport and metabolism
NZ_CP020863.1_prot_WP_012775224.1_1275	thiol peroxidase	tpx	0.528	Down	0.00021844	17.863	1.498	1.391	1.634	0.802	0.818	0.77	Cytoplasmic	[O] Post-translational modification, protein turnover, and chaperones
NZ_CP020863.1_prot_WP_012775387.1_1938	metal transporter	troA	0.544	Down	2.3589e-06	34.219	1.164	1.166	1.179	0.637	0.617	0.656	Cytoplasmic	[P] Inorganic ion transport and metabolism
NZ_CP020863.1_prot_WP_012027779.1_1755	Conserved domain protein OS=Streptococcus suis (strain GZ1) OX=423211 GN=SSGZ1_1708	-	0.564	Down	0.00126412	15.767	1.035	1.042	1.159	0.575	0.565	0.684	Cytoplasmic	[S] Function unknown
NZ_CP020863.1_prot_WP_012027836.1_1812	nitroreductase family protein	-	0.283	Down	4.6652e-08	22.068	2.2	2.255	2.269	0.646	0.635	0.623	Cytoplasmic	[S] Function unknown
NZ_CP020863.1_prot_WP_002935455.1_664	Anaerobic ribonucleoside-triphosphate reductase OS=Streptococcus suis (strain GZ1) OX=423211 GN=SSGZ1_0718	-	0.507	Down	0.000156393	13.156	1.38	1.403	1.462	0.766	0.729	0.656	Cytoplasmic	[K] Transcription
NZ_CP020863.1_prot_WP_012775329.1_1710	30S ribosome-binding factor RbfA	rbfA	0.644	Down	2.0166e-05	13.403	1.358	1.301	1.312	0.829	0.866	0.861	Cytoplasmic	[J] Translation, ribosomal structure and biogenesis
NZ_CP020863.1_prot_WP_012028347.1_1297	ABC transporter ATP-binding protein	steA	0.622	Down	3.6781e-06	64.821	1.523	1.592	1.555	0.966	0.985	0.954	other	[V] Defense mechanisms
NZ_CP020863.1_prot_WP_012028079.1_724	KH domain-containing protein	-	0.596	Down	1.79966e-05	9.0785	1.327	1.345	1.319	0.813	0.805	0.762	Cytoplasmic	[L] Replication, recombination and repair
NZ_CP020863.1_prot_WP_002938523.1_155	DUF1447 family protein	-	0.563	Down	0.00112349	9.1551	1.311	1.31	1.207	0.678	0.665	0.812	Cytoplasmic	[S] Function unknown
NZ_CP020863.1_prot_WP_004194167.1_371	cell division regulator GpsB	GpsB	0.63	Down	1.9036e-06	12.867	1.288	1.246	1.26	0.784	0.801	0.807	Cytoplasmic	[D] Cell cycle control, cell division, chromosome partitioning
NZ_CP020863.1_prot_WP_011922101.1_502	MBL fold metallo-hydrolase	gloB	0.611	Down	0.00020007	24.335	1.173	1.146	1.243	0.726	0.762	0.689	Cytoplasmic	[GM] Carbohydrate transport and metabolism, Cell wall/membrane/envelope biogenesis
NZ_CP020863.1_prot_WP_012775274.1_1458	pneumococcal-type histidine triad protein	-	0.589	Down	1.95749e-05	95.786	1.386	1.35	1.296	0.774	0.796	0.803	Cytoplasmic	[S] Function unknown
NZ_CP020863.1_prot_WP_012775408.1_2006	50S ribosomal protein L9	rplI	0.621	Down	2.1416e-05	16.492	1.099	1.121	1.132	0.719	0.673	0.691	Cytoplasmic	[J] Translation, ribosomal structure and biogenesis
NZ_CP020863.1_prot_WP_002942403.1_1699	30S ribosomal protein S6	rpsF	0.576	Down	2.4637e-05	11.18	1.391	1.337	1.447	0.791	0.822	0.793	Cytoplasmic	[J] Translation, ribosomal structure and biogenesis
NZ_CP020863.1_prot_WP_012027989.1_1963	nucleotide pyrophosphohydrolase	-	0.542	Down	4.4139e-05	12.659	0.978	0.976	0.993	0.567	0.51	0.521	Cytoplasmic	[S] Function unknown
NZ_CP020863.1_prot_WP_012027905.1_1880	NUDIX domain-containing protein	-	0.51	Down	0.00051823	19.341		1.155	1.153		0.579	0.597	Cytoplasmic	[S] Function unknown
NZ_CP020863.1_prot_WP_011921755.1_157	ribosomal-protein-alanine N-acetyltransferase	rimI	0.661	Down	0.0071038	16.965	1.2	1.13	1.261	0.686	0.892	0.797	Cytoplasmic	[J] Translation, ribosomal structure and biogenesis
NZ_CP020863.1_prot_WP_011922452.1_889	Site-specific recombinase, DNA invertase Pin-like protein OS=Streptococcus suis OX=1307 GN=ERS132421_00093	-	0.505	Down	0.0055555	11.762	1.422	1.131	1.433	0.598	0.811	0.605	Cytoplasmic	[S] Function unknown
NZ_CP020863.1_prot_WP_085537812.1_1544	manganese-dependent inorganic pyrophosphatase	ppaC	0.604	Down	1.3566e-06	33.399	1.108	1.102	1.118	0.663	0.661	0.687	Cytoplasmic	[C] Energy production and conversion
NZ_CP020863.1_prot_WP_011922092.1_493	IgM protease	-	0.553	Down	2.0397e-05	123.71	1.306	1.294	1.336	0.704	0.76	0.712	Extracellular	[S] Function unknown
NZ_CP020863.1_prot_WP_004195223.1_366	cold-shock protein	cspA	0.613	Down	1.979e-06	7.3931	1.147	1.169	1.127	0.705	0.691	0.713	Cytoplasmic	[K] Transcription
NZ_CP020863.1_prot_WP_004194478.1_419	DNA repair ATPase OS=Streptococcus suis T15 OX=1340847 GN=T15_0462	-	0.55	Down	9.8534e-05	10	1.277	1.276	1.311	0.676	0.689	0.762	Cytoplasmic	[L] Replication, recombination and repair
NZ_CP020863.1_prot_WP_002941856.1_2013	nuclear transport factor 2 family protein	-	0.498	Down	2.2983e-06	14.177	1.446	1.391	1.431	0.708	0.729	0.687	Cytoplasmic	[S] Function unknown
NZ_CP020863.1_prot_WP_011921782.1_183	YSIRK signal domain/LPXTG anchor domain surface protein	amyX	0.643	Down	7.5565e-05	61.275	1.41	1.429	1.323	0.905	0.874	0.898	other	[S] Function unknown
NZ_CP020863.1_prot_WP_012774976.1_348	SMI1/KNR4 family protein	-	0.659	Down	0.0035975	15.416	1.05	1.045	1.058	0.727	0.678	0.672	Cytoplasmic	[S] Function unknown
NZ_CP020863.1_prot_WP_011922679.1_407	Glyoxalase/bleomycin resistance protein/dioxygenase superfamily protein OS=Streptococcus suis (strain BM407) OX=568814 GN=SSUBM407_0398	-	0.649	Down	0.0033156	15.173	1.068	1.076	1.013	0.597	0.706	0.746	Cytoplasmic	[E] Amino acid transport and metabolism
NZ_CP020863.1_prot_WP_012028416.1_1510	GAF domain-containing protein	msrC	0.624	Down	3.5061e-05	18.117	1.017	1.073	1.081	0.664	0.645	0.67	Cytoplasmic	[T] Signal transduction mechanisms
NZ_CP020863.1_prot_WP_002935148.1_334	ribosome assembly RNA-binding protein YhbY	yhbY	0.571	Down	0.00186	11.603	1.307	1.112	1.216	0.62	0.766	0.689	Cytoplasmic	[J] Translation, ribosomal structure and biogenesis
NZ_CP020863.1_prot_WP_009910192.1_1217	YozE family protein	-	0.552	Down	0.0039388	8.3871	1.314	1.36		0.763	0.714		Cytoplasmic	[S] Function unknown
NZ_CP020863.1_prot_WP_004194749.1_458	Seryl-tRNA synthetase OS=Streptococcus suis 6407 OX=1214179 GN=ID09_02535	-	0.662	Down	3.6009e-06	8.1511	1.229	1.184	1.205	0.788	0.811	0.796	Cytoplasmic	[S] Function unknown
NZ_CP020863.1_prot_WP_011922180.1_588	glutathione S-transferase family protein	yqjG	0.649	Down	0.031998	36.27		1.634	1.451		1.053	0.948	Cytoplasmic	[K] Transcription
NZ_CP020863.1_prot_WP_012775305.1_1594	GNAT family N-acetyltransferase	-	0.513	Down	0.0169822	17.759	1.183	1.222	1.236	0.724	0.534	0.611	Cytoplasmic	[E] Amino acid transport and metabolism
NZ_CP020863.1_prot_WP_012027025.1_961	galactose-6-phosphate isomerase subunit LacB	lacB	0.454	Down	0.0187218	18.985		1.059	1.047		0.426	0.531	Cytoplasmic	[G] Carbohydrate transport and metabolism
NZ_CP020863.1_prot_WP_002935466.1_681	VOC family protein	phnB	0.4	Down	0.00105882	16.455	1.462	1.71	1.926	0.781	0.635	0.622	Cytoplasmic	[E] Amino acid transport and metabolism
NZ_CP020863.1_prot_WP_012027243.1_1190	N-acetylmuramoyl-L-alanine amidase	-	0.509	Down	2.2233e-06	113.2	1.278	1.307	1.284	0.643	0.681	0.645	Extracellular	[M] Cell wall/membrane/envelope biogenesis
NZ_CP020863.1_prot_WP_012775358.1_1844	50S ribosomal protein L33	rpmG	0.615	Down	1.86427e-05	6.052	1.233	1.197	1.206	0.719	0.755	0.762	Extracellular	[J] Translation, ribosomal structure and biogenesis
NZ_CP020863.1_prot_WP_011921947.1_340	ribosome silencing factor	ybeB	0.561	Down	8.017e-05	13.284	1.273	1.301	1.281	0.757	0.733	0.674	Cytoplasmic	[S] Function unknown
NZ_CP020863.1_prot_WP_012027688.1_1653	DUF956 family protein	-	0.577	Down	6.2826e-05	13.736	1.09	1.109	1.114	0.677	0.616	0.617	other	[S] Function unknown
NZ_CP020863.1_prot_WP_012027176.1_1118	PTS system mannose/fructose/N-acetylgalactosamine-transporter subunit IIB	PTS-Aga-EIIB	0.584	Down	0.00147949	18.016	1.605	1.662	1.501	1.033	0.831	0.921	Cytoplasmic	[G] Carbohydrate transport and metabolism
NZ_CP020863.1_prot_WP_012028394.1_1423	superoxide dismutase	SOD2	0.587	Down	1.91136e-05	22.479	1.24	1.299	1.264	0.731	0.731	0.771	Extracellular	[C] Energy production and conversion
NZ_CP020863.1_prot_WP_002938704.1_441	DUF1797 family protein	-	0.502	Down	7.0387e-07	8.6947	1.317	1.322	1.356	0.669	0.683	0.655	Cytoplasmic	[S] Function unknown
NZ_CP020863.1_prot_WP_012775364.1_1866	type II toxin-antitoxin system RelE/ParE family toxin	-	0.643	Down	0.0142035	12.562	1.101		1.218	0.734		0.758	Cytoplasmic	[D] Cell cycle control, cell division, chromosome partitioning
NZ_CP020863.1_prot_WP_012027531.1_1484	Putative exported protein OS=Streptococcus suis (strain BM407) OX=568814 GN=SSUBM407_1493	-	0.482	Down	1.94205e-05	19.184	1.293	1.251	1.285	0.612	0.648	0.586	Cytoplasmic	[D] Cell cycle control, cell division, chromosome partitioning
NZ_CP020863.1_prot_WP_012775396.1_1970	anaerobic ribonucleoside-triphosphate reductase	nrdD	0.598	Down	7.3082e-08	81.939	1.309	1.314	1.33	0.785	0.794	0.783	Cytoplasmic	[K] Transcription
NZ_CP020863.1_prot_WP_002935876.1_1237	glyoxalase/bleomycin resistance/extradiol dioxygenase family protein	gloA	0.41	Down	1.67398e-05	14.099	1.615	1.559	1.541	0.685	0.632	0.617	Cytoplasmic	[S] Function unknown
NZ_CP020863.1_prot_WP_012028272.1_1123	Putative sugar-phosphate isomerase OS=Streptococcus suis (strain BM407) OX=568814 GN=SSUBM407_0726	-	0.56	Down	0.00062247	23.384	1.634	1.553	1.539	0.808	0.86	0.98	Cytoplasmic	[G] Carbohydrate transport and metabolism
NZ_CP020863.1_prot_WP_012775220.1_1263	LPXTG cell wall anchor domain-containing protein	sao	0.589	Down	1.6683e-06	64.625	1.484	1.434	1.5	0.875	0.86	0.868	Extracellular	[U] Intracellular trafficking, secretion, and vesicular transport
NZ_CP020863.1_prot_WP_002937198.1_585	D-alanine--poly(phosphoribitol) ligase subunit DltC	dltC	0.652	Down	0.0122245	8.9521	1.088	1.208	1.264	0.901	0.758	0.661	Cytoplasmic	[Q] Secondary metabolites biosynthesis, transport, and catabolism
NZ_CP020863.1_prot_WP_002940041.1_152	MerR family transcriptional regulator	glnR	0.642	Down	0.0007191	14.47	1.128	1.092	0.994	0.655	0.722	0.685	Cytoplasmic	[K] Transcription
NZ_CP020863.1_prot_WP_011921700.1_106	hypothetical protein	-	0.661	Down	0.033405	12.486	1.106	1.128	1.096	0.845	0.647	0.709	Cytoplasmic	[S] Function unknown
NZ_CP020863.1_prot_WP_012775250.1_1370	prolyl-tRNA synthetase associated domain-containing protein	prdX	0.624	Down	0.0055612	18.337	1.108	1.28	1.294	0.877	0.728	0.694	Cytoplasmic	[S] Function unknown
NZ_CP020863.1_prot_WP_012027237.1_1185	ABC transporter permease	ABC-2.P	1.68	Up	0.0093185	30.417	0.748		0.782	1.343		1.227	other	[GM] Carbohydrate transport and metabolism, Cell wall/membrane/envelope biogenesis
NZ_CP020863.1_prot_WP_012028464.1_1667	3-hydroxyacyl-ACP dehydratase FabZ	fabZ	1.662	Up	1.1415e-06	15.415	0.78	0.806	0.795	1.312	1.305	1.341	Cytoplasmic	[I] Lipid transport and metabolism
NZ_CP020863.1_prot_WP_002937616.1_1013	phosphate ABC transporter permease PstA	pstA	1.542	Up	0.00016419	31.768	0.796	0.796	0.733	1.19	1.23	1.164	other	[P] Inorganic ion transport and metabolism
NZ_CP020863.1_prot_WP_012774912.1_144	chaperonin GroEL	groEL	1.658	Up	5.7848e-07	57.072	0.865	0.842	0.85	1.4	1.407	1.433	Cytoplasmic	[O] Post-translational modification, protein turnover, and chaperones
NZ_CP020863.1_prot_WP_012775101.1	abortive phage resistance protein	-	1.786	Up	0.00136057	20.519	1.23	1.242		2.253	2.161		Cytoplasmic	[S] Function unknown
NZ_CP020863.1_prot_WP_012027224.1_1171	LysM peptidoglycan-binding domain-containing protein	-	1.709	Up	0.00037621	16.766	0.702	0.705	0.807	1.222	1.282	1.279	other	[S] Function unknown
NZ_CP020863.1_prot_WP_012775347.1_1797	uracil permease	pyrP	3.814	Up	0.0034413	44.224	0.626		0.643	2.607		2.233	other	[F] Nucleotide transport and metabolism
NZ_CP020863.1_prot_WP_002937028.1_384	sensor histidine kinase	liaS	1.967	Up	1.93324e-05	38.553	0.784	0.819	0.799	1.653	1.555	1.517	other	[T] Signal transduction mechanisms
NZ_CP020863.1_prot_WP_012774984.1_383	membrane protein	LiaF	1.855	Up	1.4641e-06	26.732	0.769	0.798	0.806	1.458	1.491	1.454	other	[KT] Transcription, Signal transduction mechanisms
NZ_CP020863.1_prot_WP_012027041.1_977	RluA family pseudouridine synthase	rluD	1.524	Up	0.020725	33.53	0.672	0.823	0.79	1.148	1.163	1.171	Cytoplasmic	[J] Translation, ribosomal structure and biogenesis
NZ_CP020863.1_prot_WP_011922179.1	D-alanyl-lipoteichoic acid biosynthesis protein DltD	dltD	1.501	Up	8.3837e-05	47.817	0.858	0.83	0.869	1.227	1.293	1.317	other	[S] Function unknown
NZ_CP020863.1_prot_WP_011922496.1_931	orotidine-5'-phosphate decarboxylase	pyrF	2.048	Up	0.0058372	25.339	0.748	0.745	0.751	1.54	1.384	1.672	Cytoplasmic	[F] Nucleotide transport and metabolism
NZ_CP020863.1_prot_WP_012027291.1_1242	cation-translocating P-type ATPase	ctpE	2.452	Up	0.00025946	86.546	0.793	0.638	0.657	1.649	1.804	1.666	other	[P] Inorganic ion transport and metabolism
NZ_CP020863.1_prot_WP_012027425.1_1375	PTS beta-glucoside transporter subunit EIIBCA	PTS-Bgl-EIIC	1.826	Up	5.8946e-05	65.329	0.699	0.707	0.64	1.248	1.218	1.271	other	[G] Carbohydrate transport and metabolism
NZ_CP020863.1_prot_WP_004194811.1_1485	DUF948 domain-containing protein	-	1.614	Up	3.9235e-05	14.168	0.785	0.833	0.784	1.27	1.327	1.279	other	[S] Function unknown
NZ_CP020863.1_prot_WP_012027622.1_1584	YneF family protein	-	1.717	Up	0.00039655	8.6533	0.726	0.619	0.693	1.133	1.183	1.183	other	[S] Function unknown
NZ_CP020863.1_prot_WP_012027842.1_1818	dihydroxyacetone kinase subunit L	dhaL	2.491	Up	1.97446e-05	20.428	0.657	0.721	0.741	1.793	1.773	1.713	Cytoplasmic	[S] Function unknown
NZ_CP020863.1_prot_WP_011922320.1_718	glutamine-hydrolyzing carbamoyl-phosphate synthase small subunit	carA	3.718	Up	0.000138694	39.692	0.531	0.687	0.583	2.417	2.019	2.261	Cytoplasmic	[F] Nucleotide transport and metabolism
NZ_CP020863.1_prot_WP_012775076.1_719	carbamoyl-phosphate synthase large subunit	carB	3.586	Up	5.2474e-07	116.15	0.629	0.583	0.617	2.131	2.219	2.209	Cytoplasmic	[F] Nucleotide transport and metabolism
NZ_CP020863.1_prot_WP_011922319.1_717	aspartate carbamoyltransferase	pyrB	1.89	Up	2.9853e-06	34.594	0.753	0.773	0.773	1.475	1.396	1.473	Cytoplasmic	[F] Nucleotide transport and metabolism
NZ_CP020863.1_prot_WP_012027608.1_1569	membrane protein	-	1.607	Up	1.97579e-05	15.588	0.817	0.779	0.785	1.246	1.274	1.307	other	[S] Function unknown
NZ_CP020863.1_prot_WP_012775298.1_1570	acyltransferase	-	1.589	Up	0.00031849	66.924	0.774	0.784	0.857	1.331	1.282	1.225	other	[I] Lipid transport and metabolism
NZ_CP020863.1_prot_WP_012775135.1_929	orotate phosphoribosyltransferase	pyrE	1.993	Up	2.0918e-05	23.111	0.829	0.819	0.836	1.674	1.557	1.719	Cytoplasmic	[F] Nucleotide transport and metabolism
NZ_CP020863.1_prot_WP_011922611.1_245	formate transporter	-	1.785	Up	0.00031783	29.404	0.627	0.729	0.649	1.213	1.144	1.221	other	[P] Inorganic ion transport and metabolism
NZ_CP020863.1_prot_WP_012775252.1_1376	PRD domain-containing protein	licT	1.607	Up	5.8481e-05	32.574	0.715	0.697	0.673	1.082	1.11	1.158	Cytoplasmic	[K] Transcription
NZ_CP020863.1_prot_WP_011922661.1_351	4-alpha-glucanotransferase	malQ	1.528	Up	3.6416e-05	57.819	0.894	0.87	0.887	1.401	1.335	1.316	Cytoplasmic	[G] Carbohydrate transport and metabolism
NZ_CP020863.1_prot_WP_011921968.1_354	endonuclease	mapP	1.674	Up	0.000122389	30.379	0.718	0.667	0.73	1.23	1.166	1.145	Cytoplasmic	[N] Cell motility
NZ_CP020863.1_prot_WP_012027536.1_1492	hypothetical protein	-	2.414	Up	1.3943e-06	28.973	0.615	0.622	0.655	1.485	1.542	1.541	Cytoplasmic	[S] Function unknown
NZ_CP020863.1_prot_WP_012028173.1_932	dihydroorotate dehydrogenase	pyrDI	2.799	Up	3.7445e-07	33.22	0.703	0.718	0.697	1.943	2.045	1.941	Cytoplasmic	[F] Nucleotide transport and metabolism
NZ_CP020863.1_prot_WP_012027653.1_1616	cell division protein FtsL	FtsL	1.76	Up	1.67729e-05	12.03	0.667	0.688	0.714	1.208	1.237	1.197	other	[D] Cell cycle control, cell division, chromosome partitioning
NZ_CP020863.1_prot_WP_011922665.1_355	PTS glucose transporter subunit IIABC	PTS-Mal-EIIC	1.931	Up	2.1171e-05	77.616	0.685	0.67	0.732	1.343	1.37	1.316	other	[G] Carbohydrate transport and metabolism
NZ_CP020863.1_prot_WP_002938197.1_2018	energy-coupling factor transporter transmembrane protein EcfT	ecfT	1.774	Up	0.00141521	29.606		0.716	0.695		1.232	1.271	other	[P] Inorganic ion transport and metabolism
NZ_CP020863.1_prot_WP_012774978.1_350	ATP-dependent Clp protease ATP-binding subunit	clpL	1.66	Up	0.000158614	77.293	0.441	0.494	0.454	0.788	0.766	0.752	Cytoplasmic	[O] Post-translational modification, protein turnover, and chaperones
NZ_CP020863.1_prot_WP_002937025.1_385	response regulator transcription factor	liaR	1.552	Up	4.2422e-06	23.79	0.838	0.798	0.824	1.26	1.278	1.28	Cytoplasmic	[K] Transcription
NZ_CP020863.1_prot_WP_012027841.1_1817	dihydroxyacetone kinase subunit DhaK	dhaK	2.712	Up	1.5938e-06	35.23	0.67	0.683	0.673	1.917	1.75	1.828	Cytoplasmic	[G] Carbohydrate transport and metabolism
NZ_CP020863.1_prot_WP_002941719.1_571	carbamate kinase	arcC	1.522	Up	0.0079772	33.418	0.582	0.654	0.754	0.928	1.072	1.029	Cytoplasmic	[E] Amino acid transport and metabolism
NZ_CP020863.1_prot_WP_012775062.1_691	glycerol-3-phosphate 1-O-acyltransferase PlsY	plsY	1.503	Up	0.023799	23.14	0.857	0.642	0.697	0.951	1.11	1.239	other	[I] Lipid transport and metabolism
