# Supplementary material for: Comparative Phenotypic, Proteomic, and Phosphoproteomic Analysis Reveals Different Roles of Serine/Threonine Phosphatase and Kinase in the Growth, Cell Division, and Pathogenicity of Streptococcus suis
Source: Microorganisms. 2021 Nov 26;9(12):2442. doi: 10.3390/microorganisms9122442 (PMC8707513; doi:10.3390/microorganisms9122442)
Supplement: Supplementary file 1 [file microorganisms-09-02442-s001.zip › Table S4.xlsx]

## Sheet: Table S2
Table S2. Proteins identified with changed abundance after phospho-peptide enrichment in ∆stp and ∆stk compared with WT.
∆stp/WT
Protein accession	Position	STP/WT Ratio	Regulated Type	STP/WT P value	Amino acid	Protein description	Gene name	WT_1	WT_2	WT_3	STP_1	STP_2	STP_3	Subcellular localization	COG category
NZ_CP020863.1_prot_WP_011921992.1_382	50	7.981	Up	0.00022383	T	Stk1 family PASTA domain-containing Ser/Thr kinase	stk	0.275	0.269	0.316	2.656	2.567	1.641	other	[S] Function unknown
NZ_CP020863.1_prot_WP_012027162.1_1102	102	2.705	Up	0.0034383	S	NADP-dependent isocitrate dehydrogenase	icd		0.561	0.569		1.44	1.617	Cytoplasmic	[C] Energy production and conversion
NZ_CP020863.1_prot_WP_011922043.1_435	199	2.674	Up	1.64739e-05	T	DivIVA domain-containing protein	divIVA	0.91	0.827	0.829	2.196	2.31	2.356	Cytoplasmic	[D] Cell cycle control, cell division, chromosome partitioning
NZ_CP020863.1_prot_WP_012775090.1_770	297	2.329	Up	0.0041755	S	peptide chain release factor 1	prfA	0.723	0.74	0.531	1.339	1.458	1.848	Cytoplasmic	[J] Translation, ribosomal structure and biogenesis
NZ_CP020863.1_prot_WP_012774914.1_149	212	2.253	Up	0.00036008	T	type I glyceraldehyde-3-phosphate dehydrogenase	gapdH	0.674	0.57	0.591	1.251	1.494	1.39	Cytoplasmic	[G] Carbohydrate transport and metabolism
NZ_CP020863.1_prot_WP_012027759.1_1731	298	2.107	Up	0.00129869	S	ABC transporter ATP-binding protein	oppF	0.658	0.499	0.522	1.093	1.221	1.223	other	[P] Inorganic ion transport and metabolism
NZ_CP020863.1_prot_WP_002942806.1_1567	2	1.895	Up	0.0184961	S	CsbD family protein	-	0.805	0.684		1.362	1.46		Cytoplasmic	[K] Transcription
NZ_CP020863.1_prot_WP_012775279.1_1487	300	1.7	Up	0.00079605	S	HPr kinase/phosphorylase	hprK	0.772	0.679	0.719	1.125	1.263	1.302	Cytoplasmic	[T] Signal transduction mechanisms
NZ_CP020863.1_prot_WP_012028003.1_1977	187	1.626	Up	2.3403e-05	S	arginine--tRNA ligase	argS	0.698		0.701	1.136		1.139	Cytoplasmic	[J] Translation, ribosomal structure and biogenesis
NZ_CP020863.1_prot_WP_002938259.1_1683	808	1.604	Up	7.518e-05	S	preprotein translocase subunit SecA	secA	0.793	0.744	0.731	1.218	1.184	1.237	Cytoplasmic	[U] Intracellular trafficking, secretion, and vesicular transport
NZ_CP020863.1_prot_WP_002936661.1_75	168	1.596	Up	0.024878	S	30S ribosomal protein S3	rpsC	0.762	0.682		1.094	1.211		Cytoplasmic	[J] Translation, ribosomal structure and biogenesis
NZ_CP020863.1_prot_WP_012775304.1_1593	115	1.56	Up	0.0141436	S	endolytic transglycosylase MltG	mltG		0.753	0.734		1.22	1.1	other	[F] Nucleotide transport and metabolism
NZ_CP020863.1_prot_WP_012775245.1_1354	101	1.525	Up	0.00089637	S	phosphoglucosamine mutase	glmM	0.689	0.68	0.604	1.031	0.958	1.02	Cytoplasmic	[G] Carbohydrate transport and metabolism
NZ_CP020863.1_prot_WP_002935259.1_990	225	1.516	Up	7.8768e-05	S	L-lactate dehydrogenase	ldh	0.691	0.688	0.714	1.023	1.103	1.048	Cytoplasmic	[C] Energy production and conversion
NZ_CP020863.1_prot_WP_002939360.1_62	7	0.664	Down	0.000163683	T	IreB family regulatory phosphoprotein	IreB	1.621	1.618	1.522	1.031	1.03	1.1	Cytoplasmic	[S] Function unknown
NZ_CP020863.1_prot_WP_011922037.1_430	337	0.655	Down	0.0077604	S	cell division protein FtsZ	ftsZ	1.257	1.145	0.984	0.693	0.717	0.807	Cytoplasmic	[D] Cell cycle control, cell division, chromosome partitioning
NZ_CP020863.1_prot_WP_004195509.1_96	71	0.644	Down	0.000122552	S	30S ribosomal protein S11	rpsK	1.172	1.164	1.087	0.71	0.755	0.738	Cytoplasmic	[J] Translation, ribosomal structure and biogenesis
NZ_CP020863.1_prot_WP_009910805.1_1749	156	0.643	Down	0.00165822	S	acetolactate synthase small subunit	ilvH	1.183	1.033	1.043	0.672	0.67	0.754	other	[E] Amino acid transport and metabolism
NZ_CP020863.1_prot_WP_002940682.1_723	25	0.641	Down	6.3935e-05	S	30S ribosomal protein S16	rpsP	1.071	1.103	1.102	0.703	0.67	0.728	Cytoplasmic	[J] Translation, ribosomal structure and biogenesis
NZ_CP020863.1_prot_WP_012027948.1_1921	247	0.631	Down	0.0097212	S	amino acid ABC transporter substrate-binding protein	fliY	1.248		1.362	0.834		0.812	Cytoplasmic	[ET] Amino acid transport and metabolism, Signal transduction mechanisms
NZ_CP020863.1_prot_WP_011922037.1_430	343	0.626	Down	0.002539	S	cell division protein FtsZ	ftsZ	1.475	1.54	1.257	0.905	0.931	0.839	Cytoplasmic	[D] Cell cycle control, cell division, chromosome partitioning
NZ_CP020863.1_prot_WP_002942223.1_1758	128	0.623	Down	9.4402e-07	S	30S ribosomal protein S9	rpsI	1.37	1.358	1.322	0.845	0.836	0.843	other	[J] Translation, ribosomal structure and biogenesis
NZ_CP020863.1_prot_WP_002936050.1_1101	41	0.61	Down	3.7872e-05	S	phosphocarrier protein HPr	hpr	1.373	1.402	1.401	0.811	0.878	0.858	Cytoplasmic	[G] Carbohydrate transport and metabolism
NZ_CP020863.1_prot_WP_012027466.1_1415	64	0.591	Down	5.9351e-05	T	type B 50S ribosomal protein L31	rpmE	1.18	1.182	1.278	0.735	0.702	0.713	Extracellular	[J] Translation, ribosomal structure and biogenesis
NZ_CP020863.1_prot_WP_002936050.1_1101	34	0.588	Down	6.3909e-05	T	phosphocarrier protein HPr	hpr	1.511	1.586	1.601	0.893	0.968	0.903	Cytoplasmic	[G] Carbohydrate transport and metabolism
NZ_CP020863.1_prot_WP_004194192.1_359	130	0.583	Down	0.00101576	T	DNA-directed RNA polymerase subunit delta	rpoE	1.15	1.109	1.097	0.73	0.634	0.592	Cytoplasmic	[F] Nucleotide transport and metabolism
NZ_CP020863.1_prot_WP_002936321.1_528	69	0.573	Down	0.0065616	T	N-acetylneuraminate synthase	neuB	1.933	1.643	1.351	0.977	0.92	0.927	Cytoplasmic	[M] Cell wall/membrane/envelope biogenesis
NZ_CP020863.1_prot_WP_012775338.1_1763	72	0.564	Down	0.0033365	S	PASTA domain-containing protein	-	1.253	1.117	1.505	0.695	0.758	0.733	Cytoplasmic	[S] Function unknown
NZ_CP020863.1_prot_WP_012775367.1_1872	103	0.559	Down	1.3143e-07	S	protein jag	jag	1.578	1.567	1.583	0.881	0.893	0.869	Cytoplasmic	[S] Function unknown
NZ_CP020863.1_prot_WP_002936050.1_1101	31	0.525	Down	1.1047e-06	S	phosphocarrier protein HPr	hpr	1.703	1.679	1.7	0.917	0.88	0.873	Cytoplasmic	[G] Carbohydrate transport and metabolism
NZ_CP020863.1_prot_WP_012027531.1_1484	114	0.524	Down	0.000116201	T	Putative exported protein OS=Streptococcus suis (strain BM407) OX=568814 GN=SSUBM407_1493	-	1.484	1.659	1.477	0.831	0.777	0.812	Cytoplasmic	[D] Cell cycle control, cell division, chromosome partitioning
NZ_CP020863.1_prot_WP_002942223.1_1758	9	0.517	Down	0.00053802	T	30S ribosomal protein S9	rpsI	1.503	1.462		0.761	0.771		other	[J] Translation, ribosomal structure and biogenesis
NZ_CP020863.1_prot_WP_012775006.1_460	234	0.51	Down	6.4894e-05	S	cyclase family protein	-	1.146	1.1	1.12	0.596	0.53	0.591	Cytoplasmic	[S] Function unknown
NZ_CP020863.1_prot_WP_002940682.1_723	69	0.504	Down	0.00037738	T	30S ribosomal protein S16	rpsP	1.335	1.477	1.311	0.718	0.626	0.733	Cytoplasmic	[J] Translation, ribosomal structure and biogenesis
NZ_CP020863.1_prot_WP_012027528.1_1480	2	0.49	Down	0.0151031	S	polyketide cyclase	-		1.11	0.995		0.552	0.48	Cytoplasmic	[S] Function unknown
NZ_CP020863.1_prot_WP_002936050.1_1101	20	0.473	Down	0.00071713	T	phosphocarrier protein HPr	hpr	1.388	1.403	1.24	0.577	0.605	0.725	Cytoplasmic	[G] Carbohydrate transport and metabolism
NZ_CP020863.1_prot_WP_011921743.1_147	43	0.463	Down	0.00042024	T	elongation factor G	ef-G	1.906	1.657	1.917	0.791	0.937	0.807	Cytoplasmic	[J] Translation, ribosomal structure and biogenesis
NZ_CP020863.1_prot_WP_004194167.1_371	66	0.441	Down	0.0004238	T	cell division regulator GpsB	gpsB	1.602	1.697	1.636	0.724	0.728	0.724	Cytoplasmic	[D] Cell cycle control, cell division, chromosome partitioning
NZ_CP020863.1_prot_WP_002936050.1_1101	25	0.438	Down	0.00054429	T	phosphocarrier protein HPr	hpr	1.628	1.804	1.461	0.685	0.665	0.794	Cytoplasmic	[G] Carbohydrate transport and metabolism
NZ_CP020863.1_prot_WP_011922043.1_435	211	0.427	Down	0.0002226	T	DivIVA domain-containing protein	divIVA	1.726	2.065	2.073	0.884	0.814	0.807	Cytoplasmic	[D] Cell cycle control, cell division, chromosome partitioning
NZ_CP020863.1_prot_WP_004194167.1_371	86	0.424	Down	5.5242e-05	T	cell division regulator GpsB	gpsB	1.874	1.812	1.914	0.773	0.743	0.86	Cytoplasmic	[D] Cell cycle control, cell division, chromosome partitioning
NZ_CP020863.1_prot_WP_012027745.1_1711	326	0.424	Down	0.0024383	T	translation initiation factor IF-2	infB	1.89	1.849	1.423	0.696	0.639	0.856	Cytoplasmic	[J] Translation, ribosomal structure and biogenesis
NZ_CP020863.1_prot_WP_002935704.1_1386	367	0.418	Down	7.7233e-05	T	phosphopyruvate hydratase	eno	1.44	1.366	1.273	0.527	0.583	0.596	Cytoplasmic	[G] Carbohydrate transport and metabolism
NZ_CP020863.1_prot_WP_002936050.1_1101	27	0.415	Down	0.00048215	S	phosphocarrier protein HPr	hpr	1.762	1.719	1.531	0.603	0.703	0.775	Cytoplasmic	[G] Carbohydrate transport and metabolism
NZ_CP020863.1_prot_WP_012775338.1_1763	30	0.398	Down	0.0035607	S	PASTA domain-containing protein	-	2.35	1.601	1.797	0.657	0.91	0.723	Cytoplasmic	[S] Function unknown
NZ_CP020863.1_prot_WP_011922037.1_430	329	0.384	Down	4.1567e-06	T	cell division protein FtsZ	ftsZ	1.522	1.604	1.481	0.617	0.573	0.579	Cytoplasmic	[D] Cell cycle control, cell division, chromosome partitioning
NZ_CP020863.1_prot_WP_002935148.1_334	4	0.381	Down	0.0110603	S	ribosome assembly RNA-binding protein YhbY	yhbY		0.613	0.534		0.235	0.202	Cytoplasmic	[J] Translation, ribosomal structure and biogenesis
NZ_CP020863.1_prot_WP_002936630.1_92	137	0.375	Down	1.74591e-05	T	adenylate kinase	adk	1.866	1.734	1.75	0.632	0.668	0.705	Cytoplasmic	[F] Nucleotide transport and metabolism
NZ_CP020863.1_prot_WP_012775011.1_479	239	0.373	Down	0.00038258	T	elongation factor Tu	ef-Tu	1.47		1.518	0.564		0.552	Cytoplasmic	[J] Translation, ribosomal structure and biogenesis
NZ_CP020863.1_prot_WP_012775338.1_1763	25	0.371	Down	0.0036579	T	PASTA domain-containing protein	-	1.851	1.968	2.568	0.843	0.923	0.604	Cytoplasmic	[S] Function unknown
NZ_CP020863.1_prot_WP_011922091.1_491	240	0.364	Down	4.2764e-05	T	ATP-dependent 6-phosphofructokinase	Pfk	1.718	1.715	1.907	0.665	0.68	0.597	Cytoplasmic	[G] Carbohydrate transport and metabolism
NZ_CP020863.1_prot_WP_009909450.1_417	559	0.358	Down	0.0012836	T	translational GTPase TypA	typA	2.179	2.278		0.821	0.774		Cytoplasmic	[T] Signal transduction mechanisms
NZ_CP020863.1_prot_WP_011922037.1_430	356	0.356	Down	0.00032465	T	cell division protein FtsZ	ftsZ	1.999	1.592	1.903	0.599	0.631	0.726	Cytoplasmic	[D] Cell cycle control, cell division, chromosome partitioning
NZ_CP020863.1_prot_WP_011921984.1_373	66	0.343	Down	3.3933e-06	T	Mid-cell-anchored protein Z OS=Streptococcus suis (strain BM407) OX=568814 GN=mapZ	mapZ	2.586	2.785	2.538	0.889	0.88	0.94	Extracellular	[D] Cell cycle control, cell division, chromosome partitioning
NZ_CP020863.1_prot_WP_009910187.1_1216	328	0.334	Down	0.000142537	T	phosphate starvation-inducible protein PhoH	phoH	1.975	2.449	2.198	0.8	0.682	0.728	Cytoplasmic	[T] Signal transduction mechanisms
NZ_CP020863.1_prot_WP_002936483.1_910	16	0.331	Down	1.7903e-06	T	50S ribosomal protein L7/L12	rplL	2.439	2.529	2.428	0.857	0.778	0.813	Cytoplasmic	[J] Translation, ribosomal structure and biogenesis
NZ_CP020863.1_prot_WP_012775304.1_1593	197	0.312	Down	1.52124e-05	T	endolytic transglycosylase MltG	mltG	2.327	2.539	2.406	0.744	0.72	0.807	other	[F] Nucleotide transport and metabolism
NZ_CP020863.1_prot_WP_012775304.1_1593	64	0.27	Down	0.00021593	T	endolytic transglycosylase MltG	mltG	2.261	2.927	2.936	0.81	0.705	0.681	other	[F] Nucleotide transport and metabolism
NZ_CP020863.1_prot_WP_002942360.1_1718	5	0.266	Down	0.00706	T	phosphotransferase	-	2.275		2.569	0.704		0.583	Extracellular	[M] Cell wall/membrane/envelope biogenesis
NZ_CP020863.1_prot_WP_012028548.1_1893	324	0.251	Down	9.6595e-07	T	ABC transporter ATP-binding protein	imrC	2.506	2.468	2.41	0.582	0.623	0.647	other	[V] Defense mechanisms
NZ_CP020863.1_prot_WP_012027536.1_1492	48	0.251	Down	9.5419e-05	T	hypothetical protein	-	4.723	3.939	4.411	1.071	1.234	0.973	Cytoplasmic	[S] Function unknown
NZ_CP020863.1_prot_WP_012775304.1_1593	122	0.232	Down	3.3615e-06	T	endolytic transglycosylase MltG	mltG	2.619	2.469	2.304	0.538	0.589	0.588	other	[F] Nucleotide transport and metabolism
NZ_CP020863.1_prot_WP_011922174.1_581	38	0.221	Down	0.00029677	T	Putative exported protein OS=Streptococcus suis (strain BM407) OX=568814 GN=SSUBM407_1229	-	1.961	1.931	2.1	0.44	0.441	0.443	other	[S] Function unknown
NZ_CP020863.1_prot_WP_012027511.1_1459	4	0.183	Down	6.1626e-05	T	Putative membrane protein OS=Streptococcus suis (strain BM407) OX=568814 GN=SSUBM407_1468	-	3.204	2.966	2.6	0.474	0.518	0.614	other	[S] Function unknown
NZ_CP020863.1_prot_WP_011921984.1_373	26	0.177	Down	8.7976e-07	T	Mid-cell-anchored protein Z OS=Streptococcus suis (strain BM407) OX=568814 GN=mapZ	mapZ	2.898	2.828	2.731	0.496	0.534	0.471	Extracellular	[D] Cell cycle control, cell division, chromosome partitioning
NZ_CP020863.1_prot_WP_012775323.1_1691	144	0.176	Down	0.0045759	T	elongation factor P	ef-P	2.778		2.685	0.536		0.424	Cytoplasmic	[J] Translation, ribosomal structure and biogenesis
NZ_CP020863.1_prot_WP_012775304.1_1593	10	0.161	Down	1.1889e-06	T	endolytic transglycosylase MltG	mltG	3.325	2.951	3.013	0.484	0.525	0.483	other	[F] Nucleotide transport and metabolism
NZ_CP020863.1_prot_WP_012775016.1_497	235	0.157	Down	8.7773e-08	T	glutamine--fructose-6-phosphate transaminase (isomerizing)	glmS	3.022	2.952	2.935	0.447	0.476	0.48	Cytoplasmic	[M] Cell wall/membrane/envelope biogenesis
NZ_CP020863.1_prot_WP_011922174.1_581	72	0.155	Down	1.95593e-05	T	Putative exported protein OS=Streptococcus suis (strain BM407) OX=568814 GN=SSUBM407_1229	-	2.764	2.918	2.929	0.495	0.382	0.459	other	[S] Function unknown
NZ_CP020863.1_prot_WP_004194167.1_371	73	0.151	Down	0.00029581	S	cell division regulator GpsB	gpsB	2.583	2.753	2.296	0.419	0.278	0.455	Cytoplasmic	[D] Cell cycle control, cell division, chromosome partitioning
NZ_CP020863.1_prot_WP_012027531.1_1484	80	0.15	Down	1.8386e-05	T	Putative exported protein OS=Streptococcus suis (strain BM407) OX=568814 GN=SSUBM407_1493	-	2.889	2.568	2.555	0.35	0.439	0.409	Cytoplasmic	[D] Cell cycle control, cell division, chromosome partitioning
NZ_CP020863.1_prot_WP_012027230.1_1178	441	0.133	Down	1.71336e-05	T	Lipopolysaccharide biosynthesis protein	-	3.817	3.846	3.541	0.437	0.484	0.566	Cytoplasmic	[M] Cell wall/membrane/envelope biogenesis
NZ_CP020863.1_prot_WP_012775304.1_1593	211	0.107	Down	6.6798e-07	T	endolytic transglycosylase MltG	mltG	3.131	3.381	3.048	0.363	0.319	0.342	other	[F] Nucleotide transport and metabolism
∆stk/WT
Protein accession	Position	STK/WT Ratio	Regulated Type	STK/WT P value	Amino acid	Protein description	Gene name	WT_1	WT_2	WT_3	STK_1	STK_2	STK_3	Subcellular localization	COG category
NZ_CP020863.1_prot_WP_011922174.1_581	72	0.026	Down	3.7382e-07	T	Putative exported protein OS=Streptococcus suis (strain BM407) OX=568814 GN=SSUBM407_1229	-	2.764	2.918	2.929	0.083	0.074	0.066	other	[S] Function unknown
NZ_CP020863.1_prot_WP_012027536.1_1492	48	0.044	Down	8.0548e-05	T	hypothetical protein	-	4.723	3.939	4.411	0.127	0.213	0.229	Cytoplasmic	[S] Function unknown
NZ_CP020863.1_prot_WP_012027230.1_1178	441	0.054	Down	1.2014e-07	T	Lipopolysaccharide biosynthesis protein	-	3.817	3.846	3.541	0.198	0.19	0.212	Cytoplasmic	[M] Cell wall/membrane/envelope biogenesis
NZ_CP020863.1_prot_WP_011921984.1_373	66	0.075	Down	3.8361e-05	T	Mid-cell-anchored protein Z OS=Streptococcus suis (strain BM407) OX=568814 GN=mapZ	mapZ	2.586	2.785	2.538	0.251	0.172	0.171	Extracellular	[D] Cell cycle control, cell division, chromosome partitioning
NZ_CP020863.1_prot_WP_012027531.1_1484	80	0.075	Down	0.03922	T	Putative exported protein OS=Streptococcus suis (strain BM407) OX=568814 GN=SSUBM407_1493	-	2.889	2.568	2.555	0.048	0.271	0.278	Cytoplasmic	[D] Cell cycle control, cell division, chromosome partitioning
NZ_CP020863.1_prot_WP_004194167.1_371	73	0.084	Down	0.00082116	S	cell division regulator GpsB	gpsB	2.583	2.753	2.296	0.174	0.133	0.337	Cytoplasmic	[D] Cell cycle control, cell division, chromosome partitioning
NZ_CP020863.1_prot_WP_012027511.1_1459	4	0.093	Down	9.9081e-05	T	Putative membrane protein OS=Streptococcus suis (strain BM407) OX=568814 GN=SSUBM407_1468	-	3.204	2.966	2.6	0.215	0.253	0.347	other	[S] Function unknown
NZ_CP020863.1_prot_WP_012775304.1_1593	211	0.107	Down	0.0137375	T	endolytic transglycosylase MltG	mltG	3.131	3.381	3.048	0.377	0.187	0.456	other	[F] Nucleotide transport and metabolism
NZ_CP020863.1_prot_WP_011921984.1_373	26	0.107	Down	3.9123e-06	T	Mid-cell-anchored protein Z OS=Streptococcus suis (strain BM407) OX=568814 GN=mapZ	mapZ	2.898	2.828	2.731	0.269	0.346	0.294	Extracellular	[D] Cell cycle control, cell division, chromosome partitioning
NZ_CP020863.1_prot_WP_012775304.1_1593	10	0.109	Down	0.00054114	T	endolytic transglycosylase MltG	-	3.325	2.951	3.013	0.208	0.417	0.388	other	[F] Nucleotide transport and metabolism
NZ_CP020863.1_prot_WP_012775016.1_497	235	0.12	Down	7.586e-09	T	glutamine--fructose-6-phosphate transaminase (isomerizing)	GlmS	3.022	2.952	2.935	0.364	0.351	0.351	Cytoplasmic	[M] Cell wall/membrane/envelope biogenesis
NZ_CP020863.1_prot_WP_011922075.1_475	402	0.128	Down	3.9746e-05	T	FtsW/RodA/SpoVE family cell cycle protein	ftsW	2.438		2.447	0.309		0.317	other	[D] Cell cycle control, cell division, chromosome partitioning
NZ_CP020863.1_prot_WP_002942360.1_1718	5	0.14	Down	0.00133819	T	phosphotransferase	-	2.275		2.569	0.353		0.327	Extracellular	[M] Cell wall/membrane/envelope biogenesis
NZ_CP020863.1_prot_WP_012775304.1_1593	64	0.147	Down	0.00087553	T	endolytic transglycosylase MltG	mltG	2.261	2.927	2.936	0.569	0.306	0.317	other	[F] Nucleotide transport and metabolism
NZ_CP020863.1_prot_WP_002936483.1_910	16	0.182	Down	2.4561e-07	T	50S ribosomal protein L7/L12	rplL	2.439	2.529	2.428	0.447	0.431	0.471	Cytoplasmic	[J] Translation, ribosomal structure and biogenesis
NZ_CP020863.1_prot_WP_012775323.1_1691	144	0.188	Down	0.0161757	T	elongation factor P	efp	2.778		2.685	0.404		0.624	Cytoplasmic	[J] Translation, ribosomal structure and biogenesis
NZ_CP020863.1_prot_WP_012775304.1_1593	197	0.203	Down	7.9601e-05	T	endolytic transglycosylase MltG	mltG	2.327	2.539	2.406	0.579	0.481	0.419	other	[F] Nucleotide transport and metabolism
NZ_CP020863.1_prot_WP_012028548.1_1893	324	0.208	Down	7.827e-08	T	ABC transporter ATP-binding protein	imrC	2.506	2.468	2.41	0.496	0.521	0.521	other	[V] Defense mechanisms
NZ_CP020863.1_prot_WP_012775304.1_1593	122	0.239	Down	5.9815e-05	T	endolytic transglycosylase MltG	mltG	2.619	2.469	2.304	0.516	0.59	0.662	other	[F] Nucleotide transport and metabolism
NZ_CP020863.1_prot_WP_004194167.1_371	86	0.246	Down	0.029801	T	cell division regulator GpsB	gpsB	1.874	1.812	1.914	0.547	0.571	0.258	Cytoplasmic	[D] Cell cycle control, cell division, chromosome partitioning
NZ_CP020863.1_prot_WP_009909450.1_417	559	0.26	Down	0.00074275	T	translational GTPase TypA	typA	2.179	2.278		0.596	0.562		Cytoplasmic	[T] Signal transduction mechanisms
NZ_CP020863.1_prot_WP_012775338.1_1763	25	0.263	Down	0.0023785	T	PASTA domain-containing protein	-	1.851	1.968	2.568	0.72	0.559	0.4	Cytoplasmic	[S] Function unknown
NZ_CP020863.1_prot_WP_011922043.1_435	211	0.289	Down	0.00057853	T	DivIVA domain-containing protein	divIVA	1.726	2.065	2.073	0.694	0.485	0.517	Cytoplasmic	[D] Cell cycle control, cell division, chromosome partitioning
NZ_CP020863.1_prot_WP_009910187.1_1216	328	0.31	Down	9.868e-05	T	phosphate starvation-inducible protein PhoH	phoH	1.975	2.449	2.198	0.742	0.651	0.66	Cytoplasmic	[T] Signal transduction mechanisms
NZ_CP020863.1_prot_WP_011921743.1_147	43	0.312	Down	2.226e-05	T	elongation factor G	ef-G	1.906	1.657	1.917	0.548	0.591	0.572	Cytoplasmic	[J] Translation, ribosomal structure and biogenesis
NZ_CP020863.1_prot_WP_012775367.1_1872	87	0.321	Down	0.000160861	T	protein jag	jag	1.604	1.651	1.516	0.589	0.492	0.45	Cytoplasmic	[S] Function unknown
NZ_CP020863.1_prot_WP_002939360.1_62	7	0.35	Down	1.65787e-05	T	IreB family regulatory phosphoprotein	IreB	1.621	1.618	1.522	0.593	0.527	0.547	Cytoplasmic	[S] Function unknown
NZ_CP020863.1_prot_WP_012775338.1_1763	30	0.374	Down	0.0070965	S	PASTA domain-containing protein	-	2.35	1.601	1.797	0.519	0.735	0.896	Cytoplasmic	[S] Function unknown
NZ_CP020863.1_prot_WP_012774998.1_432	179	0.397	Down	0.0032626	S	cell division protein SepF	sepF	1.588		1.758	0.655		0.674	Cytoplasmic	[D] Cell cycle control, cell division, chromosome partitioning
NZ_CP020863.1_prot_WP_002936321.1_528	69	0.408	Down	0.0159382	T	N-acetylneuraminate synthase	neuB	1.933	1.643	1.351	0.433	0.706	0.869	Cytoplasmic	[M] Cell wall/membrane/envelope biogenesis
NZ_CP020863.1_prot_WP_012775367.1_1872	129	0.413	Down	1.3834e-06	T	protein jag	jag	1.703	1.722	1.636	0.676	0.717	0.698	Cytoplasmic	[S] Function unknown
NZ_CP020863.1_prot_WP_011922174.1_581	38	0.433	Down	3.4524e-06	T	Putative exported protein OS=Streptococcus suis (strain BM407) OX=568814 GN=SSUBM407_1229	-	1.961	1.931	2.1	0.871	0.875	0.849	other	[S] Function unknown
NZ_CP020863.1_prot_WP_011922043.1_435	199	0.46	Down	7.6647e-05	T	DivIVA domain-containing protein	divIVA	0.91	0.827	0.829	0.412	0.4	0.368	Cytoplasmic	[D] Cell cycle control, cell division, chromosome partitioning
NZ_CP020863.1_prot_WP_011922037.1_430	356	0.483	Down	0.0025952	T	cell division protein FtsZ	ftsZ	1.999	1.592	1.903	0.841	1.034	0.78	Cytoplasmic	[D] Cell cycle control, cell division, chromosome partitioning
NZ_CP020863.1_prot_WP_004194167.1_371	66	0.499	Down	0.025682	T	cell division regulator GpsB	gpsB	1.602	1.697	1.636	0.956	0.651	0.857	Cytoplasmic	[D] Cell cycle control, cell division, chromosome partitioning
NZ_CP020863.1_prot_WP_012027745.1_1711	326	0.534	Down	0.0042575	T	translation initiation factor IF-2	infB	1.89	1.849	1.423	0.845	0.894	1.017	Cytoplasmic	[J] Translation, ribosomal structure and biogenesis
NZ_CP020863.1_prot_WP_002936630.1_92	137	0.547	Down	3.7044e-05	T	adenylate kinase	adk	1.866	1.734	1.75	0.941	1.002	0.982	Cytoplasmic	[F] Nucleotide transport and metabolism
NZ_CP020863.1_prot_WP_012775367.1_1872	103	0.555	Down	1.3529e-06	S	protein jag	jag	1.578	1.567	1.583	0.895	0.877	0.85	Cytoplasmic	[S] Function unknown
NZ_CP020863.1_prot_WP_012027531.1_1484	114	0.559	Down	0.0079394	T	Putative exported protein OS=Streptococcus suis (strain BM407) OX=568814 GN=SSUBM407_1493	-	1.484	1.659	1.477	1.022	0.689	0.871	Cytoplasmic	[D] Cell cycle control, cell division, chromosome partitioning
NZ_CP020863.1_prot_WP_011922091.1_491	240	0.596	Down	0.000158589	T	ATP-dependent 6-phosphofructokinase	pfkA	1.718	1.715	1.907	1.07	1.079	1.036	Cytoplasmic	[G] Carbohydrate transport and metabolism
NZ_CP020863.1_prot_WP_002943200.1_775	244	0.605	Down	0.00164229	T	nucleoid-associated protein	-	1.52	1.718	1.533	1.061	0.883	0.943	Cytoplasmic	[S] Function unknown
NZ_CP020863.1_prot_WP_012775367.1_1872	84	0.615	Down	0.038476	S	protein jag	jag	1.354	1.352		0.807	0.856		Cytoplasmic	[S] Function unknown
NZ_CP020863.1_prot_WP_002936050.1_1101	31	0.621	Down	4.17e-05	S	phosphocarrier protein HPr	hpr	1.703	1.679	1.7	1.035	1.103	1.018	Cytoplasmic	[G] Carbohydrate transport and metabolism
NZ_CP020863.1_prot_WP_002936050.1_1101	27	0.624	Down	0.00130051	S	phosphocarrier protein HPr	hpr	1.762	1.719	1.531	1.126	1.004	0.996	Cytoplasmic	[G] Carbohydrate transport and metabolism
NZ_CP020863.1_prot_WP_002936050.1_1101	34	0.665	Down	0.00071953	T	phosphocarrier protein HPr	hpr	1.511	1.586	1.601	1.125	1.003	0.994	Cytoplasmic	[G] Carbohydrate transport and metabolism
NZ_CP020863.1_prot_WP_012774914.1_149	212	1.502	Up	0.0183243	T	type I glyceraldehyde-3-phosphate dehydrogenase	gapdH	0.674	0.57	0.591	1.019	0.761	0.977	Cytoplasmic	[G] Carbohydrate transport and metabolism
NZ_CP020863.1_prot_WP_012028229.1_1021	245	1.504	Up	0.0053644	T	bifunctional riboflavin kinase/FAD synthetase	ribF	0.758	0.712	0.868	1.211	1.067	1.238	Cytoplasmic	[H] Coenzyme transport and metabolism
NZ_CP020863.1_prot_WP_011921928.1_319	65	1.51	Up	3.9549e-05	S	50S ribosomal protein L19	rplS	1.007	1.007	0.955	1.52	1.499	1.463	Cytoplasmic	[J] Translation, ribosomal structure and biogenesis
NZ_CP020863.1_prot_WP_012027739.1_1703	497	1.513	Up	0.00067633	T	dihydrolipoyl dehydrogenase	DLD		0.879	0.898		1.343	1.346	Cytoplasmic	[C] Energy production and conversion
NZ_CP020863.1_prot_WP_009910689.1_1652	10	1.515	Up	0.0055828	S	PTS mannose/fructose/sorbose transporter family subunit IID	PTS-Man-EIID	0.926		0.985	1.454		1.441	other	[G] Carbohydrate transport and metabolism
NZ_CP020863.1_prot_WP_009910805.1_1749	156	1.518	Up	0.00080164	S	acetolactate synthase small subunit	ilvH	1.183	1.033	1.043	1.632	1.696	1.619	other	[E] Amino acid transport and metabolism
NZ_CP020863.1_prot_WP_002936247.1_1527	66	1.52	Up	0.00842	T	HU family DNA-binding protein	hupB	0.996		0.944	1.433		1.515	Cytoplasmic	[L] Replication, recombination and repair
NZ_CP020863.1_prot_WP_012028460.1_1655	328	1.525	Up	0.0028643	S	type I restriction-modification system subunit M	hsdM		0.988	0.946		1.465	1.484	Cytoplasmic	[V] Defense mechanisms
NZ_CP020863.1_prot_WP_011922233.1_640	84	1.527	Up	0.0126567	S	DUF5052 family protein	-	0.813		0.895	1.309		1.299	other	[S] Function unknown
NZ_CP020863.1_prot_WP_002936637.1_90	12	1.543	Up	0.02064	S	50S ribosomal protein L15	rplO	0.868	1.022	1.008	1.803	1.377	1.292	Cytoplasmic	[J] Translation, ribosomal structure and biogenesis
NZ_CP020863.1_prot_WP_002936486.1_911	2	1.553	Up	0.00033873	S	50S ribosomal protein L10	rplJ		0.949	0.955		1.467	1.489	Cytoplasmic	[J] Translation, ribosomal structure and biogenesis
NZ_CP020863.1_prot_WP_012774981.1_376	140	1.56	Up	0.014417	T	guanylate kinase	gmk	0.998		0.909	1.528		1.447	Cytoplasmic	[F] Nucleotide transport and metabolism
NZ_CP020863.1_prot_WP_002935530.1_492	58	1.569	Up	0.00053511	S	pyruvate kinase	pyk	0.94	0.909	0.884	1.317	1.473	1.499	Cytoplasmic	[G] Carbohydrate transport and metabolism
NZ_CP020863.1_prot_WP_012775006.1_460	185	1.57	Up	0.0147009	S	cyclase family protein	-	1.072	1.059	1.072	1.504	1.808	1.716	Cytoplasmic	[S] Function unknown
NZ_CP020863.1_prot_WP_011921686.1_69	143	1.577	Up	0.00020363	S	50S ribosomal protein L3	rplC	0.882	0.954	0.955	1.537	1.435	1.43	Cytoplasmic	[J] Translation, ribosomal structure and biogenesis
NZ_CP020863.1_prot_WP_012027759.1_1731	298	1.585	Up	0.03452	S	ABC transporter ATP-binding protein	oppF	0.658	0.499	0.522	1.099	0.751	0.812	other	[P] Inorganic ion transport and metabolism
NZ_CP020863.1_prot_WP_012775090.1_770	297	1.591	Up	0.0194426	S	peptide chain release factor 1	prfA	0.723	0.74	0.531	1.183	1.042	0.948	Cytoplasmic	[J] Translation, ribosomal structure and biogenesis
NZ_CP020863.1_prot_WP_004194192.1_359	128	1.597	Up	0.030623	S	DNA-directed RNA polymerase subunit delta	-		0.959	0.952		1.399	1.652	Cytoplasmic	[F] Nucleotide transport and metabolism
NZ_CP020863.1_prot_WP_012027946.1_1919	64	1.603	Up	0.0069367	S	amino acid ABC transporter ATP-binding protein	-	0.727	0.715		1.2	1.111		Cytoplasmic	[E] Amino acid transport and metabolism
NZ_CP020863.1_prot_WP_004194192.1_359	130	1.612	Up	0.00058173	T	DNA-directed RNA polymerase subunit delta	-	1.15	1.109	1.097	1.658	1.81	1.943	Cytoplasmic	[F] Nucleotide transport and metabolism
NZ_CP020863.1_prot_WP_012028394.1_1423	123	1.624	Up	0.0024962	T	superoxide dismutase	SOD2	0.903	0.985	0.957	1.601	1.346	1.673	Extracellular	[C] Energy production and conversion
NZ_CP020863.1_prot_WP_012027139.1_1078	399	1.627	Up	0.00161581	S	F0F1 ATP synthase subunit alpha	atpA		0.749	0.725		1.186	1.212	Cytoplasmic	[C] Energy production and conversion
NZ_CP020863.1_prot_WP_012775353.1_1826	299	1.635	Up	0.0091643	T	adenylosuccinate synthase	purA	1.074		0.978	1.691		1.664	Cytoplasmic	[F] Nucleotide transport and metabolism
NZ_CP020863.1_prot_WP_012027161.1_1100	192	1.635	Up	0.00010236	S	phosphoenolpyruvate--protein phosphotransferase	ptsI	0.979	0.918	1.019	1.621	1.569	1.577	Cytoplasmic	[G] Carbohydrate transport and metabolism
NZ_CP020863.1_prot_WP_002936653.1_81	120	1.636	Up	0.0175775	T	50S ribosomal protein L5	rplE		0.914	1.021		1.525	1.64	Cytoplasmic	[J] Translation, ribosomal structure and biogenesis
NZ_CP020863.1_prot_WP_012027855.1_1832	23	1.637	Up	0.0039049	S	nicotinamide mononucleotide transporter	pnuC	0.842	0.88		1.379	1.44		other	[H] Coenzyme transport and metabolism
NZ_CP020863.1_prot_WP_012775323.1_1691	26	1.652	Up	0.00174452	S	elongation factor P	efp	1.125	1.093		1.804	1.86		Cytoplasmic	[J] Translation, ribosomal structure and biogenesis
NZ_CP020863.1_prot_WP_012027528.1_1480	2	1.657	Up	0.0171841	S	polyketide cyclase	-		1.11	0.995		1.676	1.812	Cytoplasmic	[S] Function unknown
NZ_CP020863.1_prot_WP_012027161.1_1100	189	1.665	Up	0.016864	T	phosphoenolpyruvate--protein phosphotransferase	ptsI	0.883	1.003		1.604	1.536		Cytoplasmic	[G] Carbohydrate transport and metabolism
NZ_CP020863.1_prot_WP_012027162.1_1102	102	1.695	Up	0.022124	S	NADP-dependent isocitrate dehydrogenase	icd		0.561	0.569		1.033	0.882	Cytoplasmic	[C] Energy production and conversion
NZ_CP020863.1_prot_WP_012027960.1_1932	295	1.745	Up	0.00085745	S	metalloendopeptidase	pepO	0.968	0.996		1.7	1.727		Cytoplasmic	[O] Post-translational modification, protein turnover, and chaperones
NZ_CP020863.1_prot_WP_012028051.1_2027	491	1.751	Up	0.000119648	S	IMP dehydrogenase	impdH	0.786	0.807	0.849	1.512	1.382	1.381	Cytoplasmic	[F] Nucleotide transport and metabolism
NZ_CP020863.1_prot_WP_012027392.1_1342	157	1.779	Up	0.0041163	S	flotillin family protein	floT		0.806	0.867		1.478	1.498	Cytoplasmic	[T] Signal transduction mechanisms
NZ_CP020863.1_prot_WP_012775006.1_460	234	1.783	Up	3.5342e-05	S	cyclase family protein	-	1.146	1.1	1.12	1.909	2.079	2.015	Cytoplasmic	[S] Function unknown
NZ_CP020863.1_prot_WP_004195490.1_70	5	1.79	Up	0.0039209	T	50S ribosomal protein L4	rplD	0.823	0.898	0.781	1.597	1.245	1.636	Cytoplasmic	[J] Translation, ribosomal structure and biogenesis
NZ_CP020863.1_prot_WP_002935259.1_990	225	1.82	Up	4.5784e-06	S	L-lactate dehydrogenase	ldh	0.691	0.688	0.714	1.312	1.236	1.261	Cytoplasmic	[C] Energy production and conversion
NZ_CP020863.1_prot_WP_011922278.1_683	118	1.883	Up	0.00109905	S	ABC transporter ATP-binding protein	-	0.798	0.63	0.671	1.309	1.259	1.384	Cytoplasmic	[S] Function unknown
NZ_CP020863.1_prot_WP_011921996.1_386	184	1.89	Up	0.00040478	S	Cof-type HAD-IIB family hydrolase	ppiB		0.903	0.903		1.729	1.685	Cytoplasmic	[O] Post-translational modification, protein turnover, and chaperones
NZ_CP020863.1_prot_WP_012775059.1_688	83	1.964	Up	4.6746e-06	S	YSIRK-type signal peptide-containing protein	-	0.766	0.786	0.792	1.535	1.592	1.477	other	[N] Cell motility
NZ_CP020863.1_prot_WP_012775408.1_2006	45	2	Up	0.000123625	S	50S ribosomal protein L9	rplI	0.828	0.802	0.838	1.793	1.541	1.602	Cytoplasmic	[J] Translation, ribosomal structure and biogenesis
NZ_CP020863.1_prot_WP_012775245.1_1354	101	2.53	Up	7.9759e-05	S	phosphoglucosamine mutase	glmM	0.689	0.68	0.604	1.542	1.707	1.742	Cytoplasmic	[G] Carbohydrate transport and metabolism
NZ_CP020863.1_prot_WP_002935148.1_334	4	7.228	Up	0.0024571	S	ribosome assembly RNA-binding protein YhbY	yhbY		0.613	0.534		3.856	4.434	Cytoplasmic	[J] Translation, ribosomal structure and biogenesis
